# Supplementary material for: Bacterial survival in microscopic surface wetness
Source: eLife. 2019 Oct 15;8:e48508. doi: 10.7554/eLife.48508 (PMC6824842; doi:10.7554/eLife.48508)
Supplement: Figure 3—figure supplement 5—source data 1. — 96-well plate contents - relating plate reader info to experimental setting in each well. Raw data: generated by Gen5 3.05 plate reader. [file elife-48508-fig3-figsupp5-data1.xlsx]

## Sheet: Sheet1
a506 yfp M9-salt concentrations											a506 yfp nacl concentrations										KT2440 M9-Salt Concentrations											kt2440 yfp nacl concentrations
	Time	M9-Salts 0.5x	M9-Salts 1x	M9-Salts 5x	M9-Salts 10x	M9-Salts 20x						Time	NaCl 10mM	NaCl 100mM	NaCl 500mM	NaCl 1000mM	NaCl 2000mM						M9-Salts 0.5x	M9-Salts 1x	M9-Salts 5x	M9-Salts 10x	M9-Salts 20x						Time	NaCl 10mM	NaCl 100mM	NaCl 500mM	NaCl 1000mM	NaCl 2000mM
30	0.5	0.016	0.0133333	0.021	0.0186667	0.00666667					30	0.5	0.00466667	0.0143333	0.0266667	0.0256667	0.0243333				30	0.5	0.0136667	0.0126667	0.0286667	0.033	0.0193333					30	0.5	0.00566667	0.0136667	0.0263333	0.0283333	0.0193333
60	1	0.0156667	0.0133333	0.0186667	0.0206667	0.00466667					60	1	0.00633333	0.015	0.0253333	0.026	0.025				60	1	0.0123333	0.0123333	0.0316667	0.0363333	0.0203333					60	1	0.00866667	0.0136667	0.0273333	0.0306667	0.0206667
90	1.5	0.015	0.0133	0.0186667	0.0206667	0.00766667					90	1.5	0.007	0.015	0.025	0.0256667	0.0256667				90	1.5	0.0136667	0.0106667	0.0313333	0.0373333	0.0123333					90	1.5	0.009	0.013	0.028	0.034	0.0373333
120	2	0.015	0.0133	0.019	0.022	0.0103333					120	2	0.00833333	0.017	0.024	0.027	0.0276667				120	2	0.014	0.015	0.0316667	0.0316667	0.0123333					120	2	0.01	0.014	0.03	0.051	0.0366667
150	2.5	0.015	0.0153333	0.0203333	0.0226667	0.0143333					150	2.5	0.0103333	0.0156667	0.0236667	0.028	0.0263333				150	2.5	0.0176667	0.0173333	0.0346667	0.0316667	0.0156667					150	2.5	0.009	0.015	0.0293333	0.0596667	0.032
180	3	0.0186667	0.0183333	0.0203333	0.0226667	0.0196667					180	3	0.012	0.017	0.0233333	0.0273333	0.026				180	3	0.0196667	0.0186667	0.034	0.0296667	0.0276667					180	3	0.0113333	0.0156667	0.0296667	0.051	0.029
210	3.5	0.0236667	0.0236667	0.021	0.0243333	0.0213333					210	3.5	0.0143333	0.0186667	0.0233333	0.0273333	0.0266667				210	3.5	0.0223333	0.02	0.037	0.0283333	0.0363333					210	3.5	0.0143333	0.0196667	0.0323333	0.0446667	0.0276667
240	4	0.0306667	0.03	0.0216667	0.0246667	0.0213333					240	4	0.017	0.0213333	0.0226667	0.027	0.0266667				240	4	0.029	0.0263333	0.0383333	0.0263333	0.0403333					240	4	0.019	0.0243333	0.0303333	0.0426667	0.0263333
270	4.5	0.0373333	0.0433333	0.0223333	0.0246667	0.0156667					270	4.5	0.0223333	0.0246667	0.0226667	0.026	0.0236667				270	4.5	0.0646667	0.05	0.0383333	0.029	0.0446667					270	4.5	0.025	0.0273333	0.031	0.0406667	0.0253333
300	5	0.048	0.0523333	0.0213333	0.0253333	0.0203333					300	5	0.034	0.0303333	0.023	0.0266667	0.026				300	5	0.117	0.0723333	0.0393333	0.0306667	0.0433333					300	5	0.0473333	0.0293333	0.0336667	0.038	0.0243333
330	5.5	0.059	0.061	0.024	0.028	0.0233333					330	5.5	0.045	0.041	0.0233333	0.0276667	0.026				330	5.5	0.114	0.0693333	0.0416667	0.0293333	0.0426667					330	5.5	0.0636667	0.036	0.0396667	0.0363333	0.0233333
360	6	0.0666667	0.0643333	0.0236667	0.0276667	0.0226667					360	6	0.052	0.047	0.024	0.0283333	0.0253333				360	6	0.104	0.0683333	0.0466667	0.0293333	0.0433333					360	6	0.064	0.0493333	0.042	0.0343333	0.023
390	6.5	0.0683333	0.0656667	0.0263333	0.028	0.026					390	6.5	0.0556667	0.058	0.0243333	0.0293333	0.025				390	6.5	0.097	0.068	0.0566667	0.027	0.0413333					390	6.5	0.0636667	0.063	0.0433333	0.0323333	0.0223333
420	7	0.0686667	0.0676667	0.0266667	0.0276667	0.0266667					420	7	0.0566667	0.074	0.025	0.0296667	0.025				420	7	0.0963333	0.0683333	0.0626667	0.0286667	0.0423333					420	7	0.0636667	0.0653333	0.044	0.0313333	0.0213333
450	7.5	0.0693333	0.068	0.0306667	0.028	0.0273333					450	7.5	0.058	0.081	0.025	0.0286667	0.0263333				450	7.5	0.0953333	0.0686667	0.073	0.0266667	0.0416667					450	7.5	0.064	0.066	0.0446667	0.03	0.021
480	8	0.069	0.0693333	0.031	0.0273333	0.027					480	8	0.059	0.0856667	0.025	0.0276667	0.025				480	8	0.095	0.0693333	0.082	0.0263333	0.0413333					480	8	0.0636667	0.0673333	0.0453333	0.0286667	0.0203333
510	8.5	0.0693333	0.071	0.0356667	0.027	0.027					510	8.5	0.06	0.09	0.0263333	0.0273333	0.0223333				510	8.5	0.097	0.0703333	0.0926667	0.0266667	0.042					510	8.5	0.064	0.0693333	0.0473333	0.0276667	0.02
540	9	0.0696667	0.0726667	0.042	0.0263333	0.0286667					540	9	0.061	0.094	0.027	0.0276667	0.022				540	9	0.0996667	0.0713333	0.104333	0.027	0.0413333					540	9	0.0646667	0.0706667	0.049	0.0263333	0.0193333
570	9.5	0.0703333	0.0746667	0.0456667	0.0273333	0.0303333					570	9.5	0.0623333	0.0983333	0.027	0.0266667	0.0223333				570	9.5	0.101667	0.073	0.120333	0.0266667	0.0413333					570	9.5	0.065	0.0723333	0.0553333	0.025	0.019
600	10	0.0706667	0.0773333	0.0513333	0.0253333	0.0293333					600	10	0.0633333	0.103	0.0283333	0.0243333	0.022				600	10	0.105333	0.0743333	0.124667	0.027	0.0403333					600	10	0.065	0.0743333	0.062	0.0243333	0.0183333
630	10.5	0.0716667	0.0796667	0.058	0.024	0.031					630	10.5	0.0653333	0.107667	0.0293333	0.025	0.0213333				630	10.5	0.107333	0.0756667	0.126	0.026	0.041					630	10.5	0.0646667	0.0756667	0.0703333	0.0233333	0.018
660	11	0.073	0.0826667	0.0676667	0.024	0.03					660	11	0.0666667	0.112667	0.0313333	0.025	0.0223333				660	11	0.110333	0.0783333	0.127	0.0276667	0.042					660	11	0.0646667	0.078	0.079	0.022	0.0173333
690	11.5	0.0756667	0.0863333	0.0913333	0.0236667	0.031					690	11.5	0.069	0.118667	0.0326667	0.025	0.0226667				690	11.5	0.114333	0.0803333	0.127	0.0276667	0.043					690	11.5	0.065	0.0806667	0.0883333	0.021	0.0173333
720	12	0.0783333	0.0893333	0.119333	0.0253333	0.0303333					720	12	0.0706667	0.125333	0.0336667	0.0253333	0.0223333				720	12	0.117667	0.0823333	0.127333	0.0263333	0.0433333					720	12	0.065	0.0833333	0.0973333	0.021	0.017
750	12.5	0.082	0.093	0.133	0.0223333	0.031					750	12.5	0.0733333	0.131	0.0356667	0.026	0.0223333				750	12.5	0.121333	0.0846667	0.127667	0.0283333	0.043					750	12.5	0.065	0.0856667	0.107667	0.0203333	0.0166667
780	13	0.0853333	0.0966667	0.139	0.0216667	0.031					780	13	0.0753333	0.137667	0.036	0.0263333	0.0223333				780	13	0.124333	0.0866667	0.129333	0.0296667	0.0433333					780	13	0.065	0.089	0.119	0.0203333	0.0163333
810	13.5	0.0886667	0.1	0.144333	0.023	0.031					810	13.5	0.0766667	0.144667	0.0386667	0.0273333	0.0223333				810	13.5	0.127333	0.0883333	0.13	0.0286667	0.0436667					810	13.5	0.065	0.091	0.128667	0.02	0.016
840	14	0.092	0.104	0.148667	0.0256667	0.0313333					840	14	0.079	0.151	0.0403333	0.0276667	0.022				840	14	0.130333	0.091	0.131333	0.0306667	0.0436667					840	14	0.065	0.0943333	0.136333	0.02	0.016
870	14.5	0.096	0.108	0.152667	0.0233333	0.0316667					870	14.5	0.0813333	0.159667	0.043	0.0283333	0.022				870	14.5	0.134333	0.093	0.133	0.0283333	0.0436667					870	14.5	0.0646667	0.0966667	0.144667	0.0196667	0.0156667
900	15	0.100667	0.112333	0.157	0.0253333	0.0316667					900	15	0.084	0.168333	0.045	0.0293333	0.0216667				900	15	0.138333	0.095	0.134667	0.028	0.0436667					900	15	0.0653333	0.0996667	0.153	0.0196667	0.0153333
930	15.5	0.104	0.116	0.161	0.025	0.0316667					930	15.5	0.0866667	0.175	0.0483333	0.0306667	0.0216667				930	15.5	0.140667	0.097	0.136667	0.0293333	0.0443333					930	15.5	0.0653333	0.102	0.158333	0.0193333	0.0153333
960	16	0.108	0.12	0.165667	0.025	0.033					960	16	0.0886667	0.183333	0.052	0.032	0.0216667				960	16	0.143667	0.099	0.138333	0.03	0.044					960	16	0.065	0.103667	0.162667	0.0193333	0.015
990	16.5	0.112333	0.124	0.170667	0.025	0.0323333					990	16.5	0.0936667	0.191667	0.057	0.0336667	0.0216667				990	16.5	0.147667	0.100667	0.140667	0.0313333	0.0443333					990	16.5	0.0653333	0.106333	0.166667	0.0193333	0.015
1020	17	0.117333	0.128667	0.175667	0.0256667	0.0306667					1020	17	0.0983333	0.200333	0.062	0.0356667	0.0216667				1020	17	0.151667	0.103333	0.142667	0.0293333	0.045					1020	17	0.066	0.109	0.172333	0.019	0.015
1050	17.5	0.122333	0.131333	0.180667	0.0243333	0.0303333					1050	17.5	0.103	0.206667	0.0716667	0.0376667	0.0216667				1050	17.5	0.154	0.104333	0.145	0.0293333	0.0443333					1050	17.5	0.066	0.110667	0.175667	0.0186667	0.0143333
1080	18	0.126	0.134667	0.186	0.0203333	0.0313333					1080	18	0.105667	0.213333	0.0823333	0.0393333	0.0216667				1080	18	0.157667	0.106333	0.147	0.0293333	0.0446667					1080	18	0.067	0.113	0.181333	0.0183333	0.014
1110	18.5	0.129667	0.137667	0.192	0.0226667	0.0316667					1110	18.5	0.110333	0.218333	0.094	0.0413333	0.0213333				1110	18.5	0.160333	0.107333	0.149333	0.0276667	0.045					1110	18.5	0.0673333	0.114333	0.185667	0.0183333	0.014
1140	19	0.133667	0.140333	0.197667	0.0216667	0.032					1140	19	0.113333	0.223667	0.105667	0.043	0.0213333				1140	19	0.163333	0.109667	0.151667	0.027	0.045					1140	19	0.0676667	0.116	0.190333	0.0183333	0.014
1170	19.5	0.138	0.143667	0.204	0.0216667	0.0313333					1170	19.5	0.117	0.227333	0.12	0.0443333	0.0216667				1170	19.5	0.166333	0.111333	0.154	0.0263333	0.0453333					1170	19.5	0.0686667	0.117333	0.195	0.0183333	0.014
1200	20	0.142667	0.147333	0.210333	0.022	0.0306667					1200	20	0.120667	0.233667	0.141667	0.046	0.021				1200	20	0.171667	0.113333	0.156667	0.0286667	0.045					1200	20	0.07	0.12	0.201333	0.018	0.0136667
1230	20.5	0.146667	0.150333	0.216333	0.022	0.0313333					1230	20.5	0.123667	0.238	0.168	0.0473333	0.021				1230	20.5	0.175667	0.114667	0.159	0.0356667	0.045					1230	20.5	0.0716667	0.122333	0.207	0.018	0.0136667
1260	21	0.151	0.152667	0.222333	0.0226667	0.0306667					1260	21	0.127333	0.242667	0.194333	0.048	0.021				1260	21	0.178667	0.115667	0.161333	0.0356667	0.045					1260	21	0.074	0.123	0.211	0.018	0.013
1290	21.5	0.155	0.155667	0.228667	0.023	0.031					1290	21.5	0.130667	0.248	0.218667	0.048	0.021				1290	21.5	0.182333	0.117667	0.164333	0.0356667	0.0456667					1290	21.5	0.0776667	0.125667	0.216	0.018	0.013
1320	22	0.158	0.156667	0.232667	0.0226667	0.0286667					1320	22	0.132333	0.249	0.240333	0.0483333	0.021				1320	22	0.182333	0.117667	0.166333	0.0376667	0.045					1320	22	0.0783333	0.126333	0.219333	0.018	0.013
1350	22.5	0.159	0.156667	0.236333	0.023	0.0293333					1350	22.5	0.131333	0.247333	0.254333	0.048	0.021				1350	22.5	0.181	0.117667	0.168	0.041	0.0453333					1350	22.5	0.079	0.126	0.221667	0.0176667	0.013
1380	23	0.163667	0.16	0.24	0.0233333	0.0296667					1380	23	0.133667	0.254	0.264667	0.0483333	0.021				1380	23	0.189	0.118333	0.169333	0.044	0.046					1380	23	0.0806667	0.126667	0.223667	0.0173333	0.013
1410	23.5	0.169667	0.165	0.246	0.026	0.0313333					1410	23.5	0.139667	0.263667	0.278333	0.05	0.0216667				1410	23.5	0.197667	0.121667	0.172	0.0463333	0.0466667					1410	23.5	0.0923333	0.129667	0.230667	0.0173333	0.0123333
1440	24	0.173667	0.168333	0.250667	0.0286667	0.0333333					1440	24	0.143333	0.268333	0.288	0.0516667	0.0216667				1440	24	0.201	0.123667	0.174333	0.0506667	0.0466667					1440	24	0.100667	0.131333	0.234333	0.0173333	0.0126667
1470	24.5	0.177	0.169667	0.2375	0.0276667	0.034					1470	24.5	0.146333	0.270667	0.296333	0.0523333	0.0213333				1470	24.5	0.200333	0.124333	0.176333	0.055	0.0466667					1470	24.5	0.104667	0.131	0.236	0.0173333	0.012
1500	25	0.182333	0.174	0.244	0.0266667	0.0323333					1500	25	0.149	0.277667	0.303667	0.0526667	0.0206667				1500	25	0.207333	0.127	0.178333	0.0606667	0.0466667					1500	25	0.112	0.133333	0.240333	0.0173333	0.012
1530	25.5	0.187	0.177	0.2495	0.0263333	0.032					1530	25.5	0.150667	0.282	0.311	0.052	0.0206667				1530	25.5	0.211	0.128333	0.181	0.0676667	0.047					1530	25.5	0.118667	0.135333	0.243667	0.0173333	0.012
1560	26	0.189	0.177667	0.252	0.0266667	0.0326667					1560	26	0.151333	0.282	0.318	0.052	0.021				1560	26	0.211	0.129333	0.182333	0.0753333	0.047					1560	26	0.119333	0.136	0.246333	0.0176667	0.012
1590	26.5	0.193333	0.178333	0.252	0.0266667	0.031					1590	26.5	0.154667	0.281333	0.320333	0.0523333	0.0206667				1590	26.5	0.206667	0.130333	0.184	0.0826667	0.0466667					1590	26.5	0.111	0.136667	0.246333	0.0173333	0.012
1620	27	0.198667	0.180667	0.2565	0.027	0.0303333					1620	27	0.158	0.285	0.329	0.053	0.0206667				1620	27	0.21	0.131333	0.186667	0.0906667	0.047					1620	27	0.114333	0.138667	0.250333	0.0176667	0.012
1650	27.5	0.202	0.182333	0.259	0.027	0.0306667					1650	27.5	0.16	0.286333	0.333	0.0533333	0.0206667				1650	27.5	0.209667	0.131667	0.188	0.099	0.0473333					1650	27.5	0.115333	0.139667	0.252	0.0176667	0.012
1680	28	0.206333	0.184667	0.2615	0.0263333	0.0303333					1680	28	0.161	0.288667	0.336	0.0533333	0.0206667				1680	28	0.212	0.132	0.189667	0.108	0.0473333					1680	28	0.119	0.139667	0.253	0.0176667	0.012
1710	28.5	0.21	0.187	0.266	0.0266667	0.0303333					1710	28.5	0.162333	0.291333	0.340667	0.0526667	0.0206667				1710	28.5	0.215	0.133333	0.191	0.118	0.047					1710	28.5	0.123667	0.141667	0.256	0.019	0.0116667
1740	29	0.214667	0.19	0.2695	0.027	0.0313333					1740	29	0.164	0.296333	0.346	0.0526667	0.0206667				1740	29	0.219	0.134667	0.194	0.128	0.047					1740	29	0.131333	0.143667	0.260333	0.019	0.0113333
1770	29.5	0.217667	0.191333	0.271	0.0276667	0.032					1770	29.5	0.166	0.296333	0.35	0.0533333	0.0206667				1770	29.5	0.219	0.134667	0.195	0.138667	0.047					1770	29.5	0.133667	0.143667	0.260667	0.0186667	0.011
1800	30	0.223	0.193667	0.274	0.0273333	0.031					1800	30	0.169	0.3	0.354667	0.0546667	0.021				1800	30	0.222333	0.135	0.197	0.149333	0.047					1800	30	0.139	0.144667	0.261667	0.0186667	0.011
1830	30.5	0.225333	0.195667	0.2765	0.0273333	0.031					1830	30.5	0.170333	0.301333	0.357	0.055	0.021				1830	30.5	0.224333	0.136333	0.198667	0.16	0.047					1830	30.5	0.141667	0.145667	0.265	0.019	0.011
1860	31	0.228333	0.197667	0.2795	0.0276667	0.031					1860	31	0.171667	0.302333	0.361333	0.0556667	0.021				1860	31	0.225333	0.137	0.2	0.170667	0.047					1860	31	0.143333	0.146	0.266	0.0196667	0.011
1890	31.5	0.231	0.199667	0.2815	0.0276667	0.03					1890	31.5	0.174333	0.304333	0.362333	0.0566667	0.021				1890	31.5	0.227	0.137	0.201333	0.179667	0.0466667					1890	31.5	0.146667	0.146667	0.267333	0.0203333	0.011
1920	32	0.232333	0.201333	0.285	0.0276667	0.03					1920	32	0.176	0.305333	0.364333	0.0563333	0.0206667				1920	32	0.227667	0.137667	0.202667	0.188	0.047					1920	32	0.148333	0.147333	0.268333	0.0203333	0.0113333
1950	32.5	0.235667	0.204	0.2875	0.0276667	0.0296667					1950	32.5	0.178	0.308	0.367	0.0566667	0.0206667				1950	32.5	0.23	0.138667	0.204	0.194667	0.047					1950	32.5	0.151333	0.148	0.269667	0.0203333	0.0113333
1980	33	0.239333	0.206333	0.2895	0.0276667	0.0296667					1980	33	0.181	0.311	0.368667	0.0573333	0.021				1980	33	0.232333	0.139	0.205333	0.2	0.047					1980	33	0.155	0.148667	0.270333	0.02	0.011
2010	33.5	0.240667	0.208333	0.291	0.0276667	0.028					2010	33.5	0.182333	0.313	0.370667	0.0576667	0.021				2010	33.5	0.234	0.140333	0.207	0.204	0.0466667					2010	33.5	0.157333	0.149667	0.272667	0.0203333	0.011
2040	34	0.244	0.210667	0.2935	0.0276667	0.0283333					2040	34	0.185333	0.316	0.373	0.058	0.0203333				2040	34	0.237333	0.141333	0.209	0.207333	0.0466667					2040	34	0.16	0.150667	0.274333	0.021	0.0106667
2070	34.5	0.247667	0.213	0.2955	0.028	0.0296667					2070	34.5	0.187333	0.319	0.375	0.059	0.0206667				2070	34.5	0.242	0.142	0.21	0.210333	0.0466667					2070	34.5	0.163333	0.151	0.274667	0.0213333	0.011
2100	35	0.249667	0.216	0.299	0.0283333	0.0293333					2100	35	0.189333	0.322	0.376	0.059	0.021				2100	35	0.245333	0.142333	0.211667	0.213	0.047					2100	35	0.165333	0.152	0.276333	0.0213333	0.01
2130	35.5	0.251333	0.218667	0.301	0.0283333	0.0293333					2130	35.5	0.191	0.324333	0.378333	0.059	0.0206667				2130	35.5	0.247667	0.144	0.213333	0.215667	0.047					2130	35.5	0.167	0.152667	0.278	0.0213333	0.0106667
2160	36	0.254667	0.221333	0.304	0.0286667	0.0296667					2160	36	0.193	0.327	0.381	0.0586667	0.0213333				2160	36	0.251667	0.145	0.214667	0.217667	0.047					2160	36	0.168333	0.154	0.279333	0.0213333	0.0106667
2190	36.5	0.253333	0.222	0.306	0.0286667	0.029					2190	36.5	0.193667	0.326	0.379	0.0593333	0.0206667				2190	36.5	0.249667	0.145	0.216333	0.22	0.047					2190	36.5	0.167	0.154333	0.279	0.022	0.01
2220	37	0.254333	0.224333	0.308	0.0286667	0.0296667					2220	37	0.191333	0.327333	0.379667	0.0596667	0.0206667				2220	37	0.252	0.146	0.217333	0.222333	0.0463333					2220	37	0.167333	0.155333	0.280667	0.023	0.01
2250	37.5	0.255333	0.226333	0.3095	0.0286667	0.0283333					2250	37.5	0.192	0.328333	0.379333	0.0606667	0.02				2250	37.5	0.252667	0.147	0.218667	0.224333	0.0463333					2250	37.5	0.168	0.155667	0.281667	0.0236667	0.01
2280	38	0.258333	0.228667	0.3115	0.0286667	0.0296667					2280	38	0.195333	0.330667	0.382333	0.062	0.0203333				2280	38	0.257667	0.147	0.22	0.227	0.046					2280	38	0.17	0.156	0.281333	0.024	0.0103333
2310	38.5	0.26	0.230333	0.314	0.029	0.0286667					2310	38.5	0.197333	0.332	0.384333	0.065	0.02				2310	38.5	0.260667	0.147667	0.221333	0.229	0.0466667					2310	38.5	0.171333	0.156	0.282	0.025	0.0103333
2340	39	0.262	0.233667	0.3155	0.029	0.0286667					2340	39	0.199	0.334	0.386667	0.0643333	0.021				2340	39	0.263667	0.148667	0.222667	0.232	0.0466667					2340	39	0.174	0.157	0.282667	0.025	0.0103333
2370	39.5	0.260667	0.234	0.3175	0.0296667	0.0293333					2370	39.5	0.199333	0.333	0.386667	0.064	0.0203333				2370	39.5	0.261333	0.148667	0.223667	0.234	0.0463333					2370	39.5	0.173333	0.157	0.283333	0.0256667	0.01
2400	40	0.265667	0.238	0.3225	0.03	0.029					2400	40	0.204	0.338667	0.390333	0.062	0.02				2400	40	0.268667	0.150333	0.225333	0.238333	0.0463333					2400	40	0.177333	0.159	0.286	0.0263333	0.0103333
2430	40.5	0.263333	0.238667	0.3245	0.03	0.0296667					2430	40.5	0.205333	0.338333	0.392	0.0616667	0.0203333				2430	40.5	0.266667	0.151333	0.227	0.240333	0.0463333					2430	40.5	0.176667	0.159667	0.287333	0.027	0.01
2460	41	0.266667	0.242	0.3255	0.0303333	0.03					2460	41	0.207667	0.342333	0.395	0.0606667	0.0206667				2460	41	0.272667	0.151667	0.228	0.243	0.0463333					2460	41	0.180333	0.16	0.287333	0.0276667	0.00966667
2490	41.5	0.265667	0.242667	0.3285	0.031	0.03					2490	41.5	0.209667	0.341667	0.393333	0.06	0.02				2490	41.5	0.271	0.152333	0.229333	0.245667	0.046					2490	41.5	0.179667	0.160333	0.288	0.0283333	0.01
2520	42	0.265333	0.244	0.331	0.031	0.0293333					2520	42	0.211333	0.342667	0.392667	0.06	0.021				2520	42	0.271	0.153	0.229667	0.247667	0.046					2520	42	0.18	0.161	0.289667	0.0283333	0.00966667
2550	42.5	0.265667	0.244333	0.33	0.0316667	0.029					2550	42.5	0.213333	0.341667	0.392	0.0596667	0.0196667				2550	42.5	0.271	0.152333	0.230333	0.249	0.046					2550	42.5	0.180333	0.160333	0.288667	0.0293333	0.00966667
2580	43	0.266667	0.247	0.333	0.032	0.0286667					2580	43	0.215	0.344667	0.394333	0.0603333	0.021				2580	43	0.273	0.153333	0.231333	0.252	0.046					2580	43	0.182333	0.161333	0.289	0.03	0.00966667
2610	43.5	0.268667	0.249	0.3355	0.0323333	0.0296667					2610	43.5	0.218	0.348	0.396	0.061	0.0203333				2610	43.5	0.276	0.154333	0.232667	0.254	0.0456667					2610	43.5	0.183667	0.162333	0.290667	0.031	0.00933333
2640	44	0.267667	0.248667	0.336	0.033	0.0296667					2640	44	0.218333	0.346333	0.393667	0.0613333	0.0203333				2640	44	0.274333	0.153667	0.233333	0.255333	0.046					2640	44	0.183	0.161333	0.29	0.0323333	0.00933333
2670	44.5	0.268333	0.251	0.3375	0.0333333	0.0286667					2670	44.5	0.219667	0.348667	0.395	0.059	0.0206667				2670	44.5	0.275333	0.154667	0.234667	0.257333	0.0456667					2670	44.5	0.183333	0.162667	0.292	0.034	0.01
2700	45	0.268	0.250667	0.3375	0.0333333	0.0293333					2700	45	0.221	0.347333	0.393667	0.0556667	0.0213333				2700	45	0.275	0.154667	0.234667	0.258667	0.0453333					2700	45	0.182667	0.162	0.291	0.0353333	0.00966667
2730	45.5	0.261	0.252	0.339	0.0333333	0.0276667					2730	45.5	0.219	0.348333	0.393	0.0553333	0.022				2730	45.5	0.265667	0.155	0.235333	0.258333	0.046					2730	45.5	0.178333	0.162333	0.290667	0.0373333	0.00933333
2760	46	0.266667	0.258333	0.347	0.0336667	0.0256667					2760	46	0.224667	0.358333	0.404333	0.0536667	0.0216667				2760	46	0.273	0.159	0.237333	0.264	0.0456667					2760	46	0.182667	0.167667	0.296667	0.0393333	0.00933333
2790	46.5	0.270667	0.264333	0.3545	0.034	0.0246667					2790	46.5	0.227667	0.366	0.413	0.0553333	0.0213333				2790	46.5	0.277667	0.164	0.24	0.269333	0.0453333					2790	46.5	0.185	0.171667	0.302667	0.0393333	0.00933333
2820	47	0.271	0.266333	0.3575	0.0343333	0.0223333					2820	47	0.229667	0.369	0.417333	0.0556667	0.0213333				2820	47	0.279	0.165667	0.241333	0.271	0.0456667					2820	47	0.184667	0.173333	0.304667	0.0416667	0.0113333
2850	47.5	0.271	0.266	0.3585	0.035	0.026					2850	47.5	0.231	0.367667	0.416	0.056	0.0216667				2850	47.5	0.278667	0.164667	0.241667	0.272333	0.0456667					2850	47.5	0.184	0.171667	0.301333	0.0443333	0.0116667
2880	48	0.270333	0.268	0.362	0.035	0.0246667					2880	48	0.232	0.370667	0.418	0.0546667	0.0213333				2880	48	0.277	0.166667	0.243	0.276	0.0456667					2880	48	0.183	0.173667	0.303	0.0483333	0.012
2910	48.5	0.273333	0.271333	0.366	0.0356667	0.028					2910	48.5	0.234667	0.374667	0.423	0.0523333	0.021				2910	48.5	0.280667	0.168667	0.244333	0.279333	0.0456667					2910	48.5	0.184333	0.175667	0.305333	0.0506667	0.012
2940	49	0.272333	0.272667	0.3675	0.0363333	0.025					2940	49	0.235	0.374667	0.423	0.0526667	0.0213333				2940	49	0.278667	0.169333	0.245	0.282333	0.0456667					2940	49	0.182667	0.176667	0.305333	0.054	0.0116667
2970	49.5	0.274	0.275333	0.37	0.037	0.0226667					2970	49.5	0.237	0.378333	0.427	0.052	0.0216667				2970	49.5	0.280333	0.171333	0.246333	0.285333	0.0456667					2970	49.5	0.182333	0.177667	0.307667	0.0583333	0.0123333
3000	50	0.274	0.277	0.371	0.0373333	0.026					3000	50	0.238667	0.378333	0.427667	0.0533333	0.0213333				3000	50	0.281333	0.172	0.246667	0.288333	0.0456667					3000	50	0.182333	0.177667	0.307	0.0626667	0.0116667
3030	50.5	0.274333	0.277667	0.372	0.0373333	0.026					3030	50.5	0.239333	0.379	0.426	0.0526667	0.0206667				3030	50.5	0.281	0.171667	0.247667	0.290333	0.0456667					3030	50.5	0.181333	0.177	0.306	0.0666667	0.0113333
3060	51	0.275	0.28	0.375	0.0376667	0.0236667					3060	51	0.242	0.381667	0.427333	0.051	0.02				3060	51	0.282667	0.173333	0.249	0.294333	0.0456667					3060	51	0.180333	0.179	0.307	0.07	0.011
3090	51.5	0.273333	0.280667	0.3775	0.0376667	0.024					3090	51.5	0.242	0.382667	0.426	0.0503333	0.0203333				3090	51.5	0.280667	0.174667	0.25	0.297	0.0453333					3090	51.5	0.179333	0.18	0.307333	0.0736667	0.011
3120	52	0.266	0.278333	0.3775	0.0406667	0.0236667					3120	52	0.237667	0.375667	0.420333	0.049	0.0206667				3120	52	0.271	0.173667	0.25	0.298	0.0453333					3120	52	0.174667	0.178667	0.306333	0.0766667	0.011
3150	52.5	0.266	0.272667	0.3685	0.0416667	0.0246667					3150	52.5	0.240333	0.369667	0.411667	0.0486667	0.021				3150	52.5	0.272333	0.167333	0.248333	0.293	0.0456667					3150	52.5	0.176	0.171333	0.296	0.0786667	0.011
3180	53	0.271667	0.274333	0.369	0.043	0.0246667					3180	53	0.245333	0.372667	0.414333	0.048	0.0206667				3180	53	0.278667	0.167667	0.248667	0.296	0.0453333					3180	53	0.178333	0.172	0.295667	0.081	0.011
3210	53.5	0.270333	0.275	0.3705	0.0436667	0.0243333					3210	53.5	0.245333	0.373	0.413667	0.0476667	0.0206667				3210	53.5	0.276	0.168667	0.249333	0.298333	0.0456667					3210	53.5	0.176667	0.173333	0.297	0.0846667	0.011
3240	54	0.273667	0.277333	0.3705	0.0436667	0.0246667					3240	54	0.249333	0.375667	0.412	0.0466667	0.0216667				3240	54	0.279	0.168	0.249333	0.301333	0.0453333					3240	54	0.178	0.172333	0.296333	0.089	0.011
3270	54.5	0.270333	0.276	0.369	0.0443333	0.025					3270	54.5	0.247	0.373	0.410333	0.0466667	0.021				3270	54.5	0.274	0.168333	0.249667	0.301333	0.0453333					3270	54.5	0.175667	0.172333	0.296333	0.0933333	0.011
3300	55	0.271333	0.277	0.3695	0.0446667	0.0253333					3300	55	0.249333	0.374333	0.413667	0.0463333	0.021				3300	55	0.274667	0.167667	0.249667	0.303333	0.0453333					3300	55	0.176	0.172333	0.294667	0.0976667	0.0106667
3330	55.5	0.271333	0.278667	0.371	0.0446667	0.0253333					3330	55.5	0.250333	0.375667	0.414667	0.046	0.021				3330	55.5	0.274667	0.168667	0.250333	0.304667	0.0453333					3330	55.5	0.176	0.173	0.296	0.102333	0.011
3360	56	0.274	0.280333	0.3725	0.045	0.0253333					3360	56	0.253	0.379	0.415333	0.0456667	0.0213333				3360	56	0.277333	0.169333	0.251	0.308	0.0453333					3360	56	0.177	0.173333	0.296	0.106333	0.011
3390	56.5	0.274	0.282	0.374	0.045	0.0253333					3390	56.5	0.254	0.380333	0.415667	0.046	0.021				3390	56.5	0.276667	0.169	0.250667	0.309667	0.0453333					3390	56.5	0.176667	0.173667	0.295667	0.110333	0.0103333
3420	57	0.274333	0.283	0.3765	0.045	0.0253333					3420	57	0.254667	0.383	0.419667	0.044	0.0213333				3420	57	0.276	0.171	0.251667	0.313	0.045					3420	57	0.175667	0.175667	0.298333	0.114667	0.0103333
3450	57.5	0.278667	0.287333	0.3795	0.0436667	0.0253333					3450	57.5	0.258667	0.389	0.424667	0.0426667	0.021				3450	57.5	0.28	0.172667	0.252667	0.317333	0.0453333					3450	57.5	0.177	0.177	0.300667	0.119	0.0103333
3480	58	0.279	0.288667	0.383	0.044	0.0253333					3480	58	0.259	0.390667	0.428	0.0416667	0.021				3480	58	0.279667	0.172667	0.253667	0.319	0.045					3480	58	0.176	0.177	0.3	0.124	0.0103333
3510	58.5	0.280667	0.290667	0.3855	0.0443333	0.0253333					3510	58.5	0.261	0.394	0.429667	0.0403333	0.022				3510	58.5	0.280667	0.174	0.254667	0.323	0.0446667					3510	58.5	0.175	0.178	0.301333	0.128667	0.0103333
3540	59	0.279	0.290333	0.3855	0.0443333	0.0256667					3540	59	0.259667	0.393	0.428333	0.04	0.0226667				3540	59	0.277	0.174667	0.255333	0.324333	0.045					3540	59	0.173333	0.178667	0.301333	0.133333	0.0103333
3570	59.5	0.278333	0.29	0.386	0.044	0.0256667					3570	59.5	0.259667	0.393667	0.427667	0.04	0.0226667				3570	59.5	0.276333	0.174333	0.255667	0.326667	0.0446667					3570	59.5	0.173	0.178333	0.300667	0.137333	0.0103333
3600	60	0.279333	0.292333	0.3875	0.046	0.026					3600	60	0.261	0.397	0.429	0.0396667	0.023				3600	60	0.277667	0.175333	0.257	0.330333	0.0446667					3600	60	0.173	0.179667	0.302667	0.141	0.0103333
3630	60.5	0.276	0.290333	0.3885	0.047	0.026					3630	60.5	0.257667	0.393667	0.428	0.039	0.0236667				3630	60.5	0.272667	0.175333	0.257333	0.330333	0.0446667					3630	60.5	0.171	0.179333	0.302	0.143667	0.0103333
3660	61	0.278333	0.292333	0.391	0.0466667	0.026					3660	61	0.260667	0.397333	0.430333	0.0383333	0.0243333				3660	61	0.274667	0.175333	0.257667	0.332667	0.0446667					3660	61	0.171667	0.179	0.301	0.147	0.01
3690	61.5	0.279	0.293667	0.3935	0.048	0.026					3690	61.5	0.261333	0.401	0.432333	0.0366667	0.0243333				3690	61.5	0.275667	0.176333	0.258333	0.336333	0.0446667					3690	61.5	0.171667	0.180667	0.301667	0.150333	0.01
3720	62	0.276333	0.293	0.3945	0.048	0.026					3720	62	0.259	0.399333	0.432667	0.0336667	0.0243333				3720	62	0.272333	0.176667	0.259	0.337333	0.0446667					3720	62	0.170333	0.180667	0.301667	0.153	0.01
3750	62.5	0.278	0.294667	0.3965	0.048	0.026					3750	62.5	0.260333	0.402	0.435	0.034	0.0223333				3750	62.5	0.274	0.177667	0.260333	0.339667	0.0443333					3750	62.5	0.170333	0.181667	0.303333	0.156	0.01
3780	63	0.278667	0.296	0.3975	0.048	0.026					3780	63	0.260333	0.405667	0.435333	0.0336667	0.023				3780	63	0.274333	0.177333	0.260667	0.342333	0.0443333					3780	63	0.170333	0.181	0.303	0.158	0.01
3810	63.5	0.28	0.298333	0.4015	0.0486667	0.026					3810	63.5	0.261333	0.411333	0.44	0.0336667	0.0223333				3810	63.5	0.275	0.18	0.262667	0.346333	0.0443333					3810	63.5	0.17	0.184333	0.306333	0.161667	0.01
3840	64	0.281333	0.300333	0.4025	0.0496667	0.026					3840	64	0.261667	0.414333	0.442333	0.034	0.022				3840	64	0.277	0.18	0.262667	0.348333	0.044					3840	64	0.17	0.183667	0.306	0.164333	0.00966667
3870	64.5	0.279	0.299333	0.404	0.05	0.026					3870	64.5	0.259	0.413	0.442	0.032	0.0216667				3870	64.5	0.273667	0.180333	0.263	0.349667	0.0436667					3870	64.5	0.168333	0.184	0.305333	0.167	0.01
3900	65	0.278	0.299	0.404	0.0506667	0.026					3900	65	0.258	0.411667	0.444333	0.03	0.0223333				3900	65	0.272333	0.180333	0.263333	0.351333	0.044					3900	65	0.168333	0.184	0.306	0.169667	0.01
3930	65.5	0.275	0.297667	0.4055	0.0496667	0.026					3930	65.5	0.255	0.409667	0.442667	0.0296667	0.022				3930	65.5	0.269	0.181	0.264	0.351667	0.044					3930	65.5	0.167	0.184333	0.307	0.172333	0.00966667
3960	66	0.277	0.300667	0.4075	0.05	0.026					3960	66	0.256333	0.414333	0.448333	0.0296667	0.0226667				3960	66	0.272	0.182333	0.264667	0.355	0.0436667					3960	66	0.168667	0.186	0.308333	0.175	0.00966667
3990	66.5	0.274333	0.298667	0.408	0.051	0.026					3990	66.5	0.253333	0.412333	0.447	0.0283333	0.0226667				3990	66.5	0.269	0.182	0.264667	0.355	0.044					3990	66.5	0.167667	0.185667	0.309	0.177667	0.01
4020	67	0.274333	0.299667	0.408	0.0516667	0.026					4020	67	0.253	0.412667	0.448	0.0276667	0.0226667				4020	67	0.269667	0.181333	0.264333	0.356	0.0436667					4020	67	0.168667	0.184667	0.307	0.180667	0.00966667
4050	67.5	0.273667	0.299333	0.409	0.0503333	0.026					4050	67.5	0.251667	0.414	0.447333	0.0276667	0.0236667				4050	67.5	0.269	0.18	0.263667	0.355333	0.0436667					4050	67.5	0.169	0.183667	0.305333	0.183333	0.00933333
4080	68	0.272667	0.299667	0.412	0.0493333	0.026					4080	68	0.25	0.415	0.447667	0.0266667	0.0236667				4080	68	0.268333	0.181333	0.264667	0.357333	0.0436667					4080	68	0.169	0.185667	0.306333	0.186333	0.00933333
4110	68.5	0.275	0.303667	0.4155	0.0516667	0.026					4110	68.5	0.252333	0.421667	0.453667	0.026	0.0243333				4110	68.5	0.272	0.183667	0.266	0.361667	0.0436667					4110	68.5	0.170333	0.187333	0.309	0.189333	0.00966667
4140	69	0.272333	0.301667	0.4145	0.052	0.026					4140	69	0.248667	0.416667	0.452	0.0256667	0.0246667				4140	69	0.269	0.183667	0.266	0.361667	0.0436667					4140	69	0.17	0.187333	0.309333	0.192	0.00933333
4170	69.5	0.270667	0.302	0.4175	0.053	0.026					4170	69.5	0.247	0.417	0.456333	0.0256667	0.0246667				4170	69.5	0.268	0.184667	0.267333	0.363333	0.0436667					4170	69.5	0.17	0.189	0.310333	0.195333	0.00966667
4200	70	0.270667	0.302667	0.4175	0.0533333	0.026					4200	70	0.246	0.417	0.454	0.0256667	0.025				4200	70	0.269	0.183667	0.266333	0.363667	0.0433333					4200	70	0.171333	0.187333	0.307667	0.198	0.01
4230	70.5	0.270333	0.303	0.4195	0.0526667	0.026					4230	70.5	0.244333	0.417667	0.455667	0.0253333	0.025				4230	70.5	0.269	0.185	0.267	0.366	0.0433333					4230	70.5	0.171667	0.189333	0.309	0.201333	0.00966667
4260	71	0.269333	0.303667	0.4205	0.052	0.026					4260	71	0.242333	0.418333	0.454333	0.025	0.0243333				4260	71	0.269333	0.184	0.266333	0.366667	0.0433333					4260	71	0.172333	0.188667	0.307	0.203667	0.00966667
4290	71.5	0.268333	0.303667	0.421	0.0536667	0.026					4290	71.5	0.240333	0.418667	0.454	0.025	0.0243333				4290	71.5	0.269	0.183667	0.266333	0.366667	0.0433333					4290	71.5	0.173	0.187667	0.305333	0.206333	0.00933333
4320	72	0.268	0.305	0.4235	0.0543333	0.026					4320	72	0.239	0.420333	0.457333	0.0243333	0.0246667				4320	72	0.27	0.186	0.267333	0.369	0.043					4320	72	0.174	0.190333	0.308	0.209	0.00966667
	BLANKS	(were substracted from the original OD reads)
	M9-Salts
	controls	0.5x	1x	5x	10x	20x
		0.081	0.081	0.082	0.09	0.1
	NaCl
	controls	10mM	100mM	500mM	1000mM	2000mM
		0.086	0.082	0.079	0.082	0.082
										This data was not processed for the growth rate program
									A506					KT2440
							Time	M9-Salts 30x	M9-Salts 40x			Time	M9-Salts 30x	M9-Salts 40x
						30	0.5	0.110333	0.1815		30	0.5	0.103	0.0903333
						60	1	0.117	0.18		60	1	0.105667	0.0926667
						90	1.5	0.120333	0.1805		90	1.5	0.106333	0.0953333
						120	2	0.121	0.1815		120	2	0.108667	0.0943333
						150	2.5	0.122	0.179		150	2.5	0.108667	0.0963333
						180	3	0.124667	0.171		180	3	0.108667	0.0963333
						210	3.5	0.129667	0.1665		210	3.5	0.11	0.097
						240	4	0.129333	0.1605		240	4	0.110667	0.0983333
						270	4.5	0.127667	0.172667		270	4.5	0.111	0.0983333
						300	5	0.125667	0.172667		300	5	0.111	0.0973333
						330	5.5	0.125667	0.172		330	5.5	0.112667	0.0996667
						360	6	0.126333	0.171333		360	6	0.114333	0.0996667
						390	6.5	0.129667	0.171667		390	6.5	0.113667	0.102
						420	7	0.128667	0.170333		420	7	0.122333	0.101333
						450	7.5	0.130667	0.165333		450	7.5	0.133667	0.1
						480	8	0.131	0.167667		480	8	0.149667	0.103
						510	8.5	0.129667	0.17		510	8.5	0.124	0.1
						540	9	0.130333	0.170667		540	9	0.116	0.102
						570	9.5	0.130667	0.169667		570	9.5	0.119	0.0996667
						600	10	0.129	0.162		600	10	0.134	0.104
						630	10.5	0.128333	0.171333		630	10.5	0.117	0.105333
						660	11	0.128667	0.169333		660	11	0.117	0.102
						690	11.5	0.136667	0.167333		690	11.5	0.117333	0.109667
						720	12	0.129	0.167		720	12	0.137333	0.103
						750	12.5	0.130333	0.165		750	12.5	0.125333	0.115
						780	13	0.130667	0.167		780	13	0.118667	0.105
						810	13.5	0.133667	0.167333		810	13.5	0.118333	0.105667
						840	14	0.132	0.167333		840	14	0.119	0.106333
						870	14.5	0.130667	0.168667		870	14.5	0.119333	0.104
						900	15	0.131333	0.167		900	15	0.120333	0.102
						930	15.5	0.128667	0.171		930	15.5	0.138	0.101667
						960	16	0.137333	0.168333		960	16	0.126333	0.103667
						990	16.5	0.13	0.168667		990	16.5	0.148	0.102
						1020	17	0.131333	0.170667		1020	17	0.147667	0.105
						1050	17.5	0.128667	0.167667		1050	17.5	0.148333	0.105
						1080	18	0.124667	0.169667		1080	18	0.148667	0.104333
						1110	18.5	0.134	0.165		1110	18.5	0.149	0.104333
						1140	19	0.182333	0.171		1140	19	0.15	0.103333
						1170	19.5	0.184333	0.168333		1170	19.5	0.149	0.103
						1200	20	0.181333	0.165667		1200	20	0.160667	0.108667
						1230	20.5	0.182333	0.17		1230	20.5	0.16	0.105
						1260	21	0.181667	0.165667		1260	21	0.150667	0.104667
						1290	21.5	0.181	0.170667		1290	21.5	0.151	0.113333
						1320	22	0.182667	0.167		1320	22	0.150333	0.103
						1350	22.5	0.180667	0.168333		1350	22.5	0.150667	0.104333
						1380	23	0.200333	0.170667		1380	23	0.150667	0.102667
						1410	23.5	0.201	0.170333		1410	23.5	0.151333	0.0983333
						1440	24	0.198667	0.17		1440	24	0.16	0.106333
						1470	24.5	0.200333	0.168333		1470	24.5	0.16	0.105667
						1500	25	0.2	0.169333		1500	25	0.160333	0.104333
						1530	25.5	0.201667	0.168667		1530	25.5	0.16	0.105667
						1560	26	0.198667	0.167		1560	26	0.159333	0.105
						1590	26.5	0.201667	0.167333		1590	26.5	0.159333	0.104
						1620	27	0.2	0.167667		1620	27	0.160333	0.105667
						1650	27.5	0.198667	0.164333		1650	27.5	0.160333	0.121333
						1680	28	0.199333	0.176667		1680	28	0.160667	0.108
						1710	28.5	0.200667	0.195667		1710	28.5	0.160667	0.106667
						1740	29	0.202	0.167667		1740	29	0.159333	0.114667
						1770	29.5	0.199	0.166333		1770	29.5	0.161	0.116
						1800	30	0.195	0.164667		1800	30	0.160667	0.107667
						1830	30.5	0.199333	0.225		1830	30.5	0.161	0.106667
						1860	31	0.202333	0.221667		1860	31	0.16	0.115333
						1890	31.5	0.201333	0.225		1890	31.5	0.160667	0.106
						1920	32	0.199333	0.224333		1920	32	0.160667	0.118333
						1950	32.5	0.212333	0.224667		1950	32.5	0.161333	0.115333
						1980	33	0.199667	0.237		1980	33	0.161333	0.108667
						2010	33.5	0.198667	0.242333		2010	33.5	0.161	0.106333
						2040	34	0.198333	0.228667		2040	34	0.16	0.111333
						2070	34.5	0.2	0.223667		2070	34.5	0.161667	0.109
						2100	35	0.197333	0.223667		2100	35	0.161333	0.111
						2130	35.5	0.197	0.222		2130	35.5	0.161	0.111333
						2160	36	0.198333	0.221667		2160	36	0.161	0.111667
						2190	36.5	0.194	0.226333		2190	36.5	0.160667	0.111667
						2220	37	0.196333	0.219667		2220	37	0.160333	0.107667
						2250	37.5	0.196333	0.223667		2250	37.5	0.160667	0.112333
						2280	38	0.196	0.219		2280	38	0.161333	0.111
						2310	38.5	0.194333	0.219667		2310	38.5	0.161	0.126
						2340	39	0.198	0.218		2340	39	0.161333	0.116333
						2370	39.5	0.195	0.222333		2370	39.5	0.160333	0.117333
						2400	40	0.195	0.238667		2400	40	0.162	0.111333
						2430	40.5	0.195333	0.241		2430	40.5	0.161	0.112
						2460	41	0.194333	0.241333		2460	41	0.161667	0.111333
						2490	41.5	0.194333	0.239333		2490	41.5	0.161333	0.144333
						2520	42	0.193	0.238		2520	42	0.160667	0.111
						2550	42.5	0.192667	0.239667		2550	42.5	0.162667	0.111
						2580	43	0.194333	0.235667		2580	43	0.16	0.116667
						2610	43.5	0.195333	0.236333		2610	43.5	0.161333	0.143
						2640	44	0.193333	0.235		2640	44	0.161667	0.113
						2670	44.5	0.194667	0.235667		2670	44.5	0.162	0.114
						2700	45	0.193667	0.232667		2700	45	0.169333	0.191
						2730	45.5	0.192333	0.235		2730	45.5	0.162333	0.109333
						2760	46	0.193	0.232		2760	46	0.162	0.108333
						2790	46.5	0.194	0.223667		2790	46.5	0.162667	0.109667
						2820	47	0.193	0.225333		2820	47	0.162667	0.111333
						2850	47.5	0.192	0.239333		2850	47.5	0.162667	0.115
						2880	48	0.194	0.235333		2880	48	0.163	0.109667
						2910	48.5	0.193	0.233667		2910	48.5	0.163333	0.110667
						2940	49	0.193	0.238667		2940	49	0.162667	0.111667
						2970	49.5	0.192	0.229333		2970	49.5	0.162667	0.109
						3000	50	0.193667	0.236667		3000	50	0.163	0.109667
						3030	50.5	0.193	0.235667		3030	50.5	0.162667	0.113667
						3060	51	0.191667	0.232333		3060	51	0.162	0.113333
						3090	51.5	0.193	0.239		3090	51.5	0.162333	0.113667
						3120	52	0.193	0.236667		3120	52	0.163	0.111667
						3150	52.5	0.193333	0.238		3150	52.5	0.162	0.121333
						3180	53	0.191667	0.233333		3180	53	0.162667	0.111667
						3210	53.5	0.191333	0.234667		3210	53.5	0.163333	0.113667
						3240	54	0.193	0.234		3240	54	0.162333	0.114333
						3270	54.5	0.191333	0.238		3270	54.5	0.162	0.113667
						3300	55	0.191	0.239667		3300	55	0.162667	0.124333
						3330	55.5	0.19	0.237		3330	55.5	0.162333	0.114
						3360	56	0.191	0.234667		3360	56	0.163333	0.115
						3390	56.5	0.191	0.234667		3390	56.5	0.163	0.113667
						3420	57	0.190667	0.235667		3420	57	0.162667	0.109333
						3450	57.5	0.192	0.235667		3450	57.5	0.162667	0.137333
						3480	58	0.193333	0.238667		3480	58	0.162	0.116
						3510	58.5	0.19	0.235667		3510	58.5	0.162667	0.110667
						3540	59	0.191	0.238667		3540	59	0.162667	0.134
						3570	59.5	0.191333	0.235667		3570	59.5	0.161667	0.125667
						3600	60	0.192	0.24		3600	60	0.163333	0.115667
						3630	60.5	0.191667	0.239667		3630	60.5	0.162	0.129333
						3660	61	0.191	0.234333		3660	61	0.162667	0.122
						3690	61.5	0.192667	0.237333		3690	61.5	0.162333	0.115667
						3720	62	0.192667	0.235667		3720	62	0.162667	0.117
						3750	62.5	0.192667	0.235		3750	62.5	0.162667	0.140667
						3780	63	0.19	0.235		3780	63	0.163	0.111333
						3810	63.5	0.190333	0.235		3810	63.5	0.162	0.116667
						3840	64	0.191	0.234333		3840	64	0.162	0.118
						3870	64.5	0.193	0.236		3870	64.5	0.164	0.122333
						3900	65	0.192	0.234667		3900	65	0.161667	0.117667
						3930	65.5	0.189667	0.233333		3930	65.5	0.161667	0.118333
						3960	66	0.192667	0.234333		3960	66	0.162667	0.164333
						3990	66.5	0.19	0.239		3990	66.5	0.162	0.115
						4020	67	0.191333	0.239333		4020	67	0.164	0.118667
						4050	67.5	0.191333	0.238333		4050	67.5	0.162667	0.144667
						4080	68	0.193	0.236667		4080	68	0.162667	0.131667
						4110	68.5	0.189667	0.236667		4110	68.5	0.163	0.116667
						4140	69	0.191667	0.238667		4140	69	0.163	0.131333
						4170	69.5	0.191	0.234333		4170	69.5	0.162667	0.123333
						4200	70	0.191333	0.235667		4200	70	0.164667	0.119333
						4230	70.5	0.191	0.239		4230	70.5	0.163667	0.139
						4260	71	0.19	0.232333		4260	71	0.163333	0.159
						4290	71.5	0.191	0.243		4290	71.5	0.164	0.133333
						4320	72	0.191	0.239333		4320	72	0.163667	0.118

## Sheet: raw data (plate reader)
Generated by Gen5 3.05
Software Version	3.05.11
Experiment File Path:	C:\Users\Owner\Desktop\GEN5\Experiments\Shifra\30.7.19\30.7.19 72h exp.xpt
Protocol File Path:	C:\Users\Owner\Desktop\GEN5\Protocols\Shifra Growth curve 48h.prt
Plate Number	Plate 1
Date	2019-07-30
Time	14:52:08
Reader Type:	Synergy H1
Reader Serial Number:	19022012
Reading Type	Reader
Procedure Details
Plate Type	96 WELL PLATE (Use plate lid)
Set Temperature	Setpoint 30°C
	Preheat before moving to next step
Start Kinetic	Runtime 72:00:00 (HH:MM:SS), Interval 0:30:00, 145 Reads
Shake	Double Orbital: Continuous
	Frequency: 282 cpm (3 mm)
Read	Absorbance Endpoint
	Full Plate
	Wavelengths: 600
	Read Speed: Normal, Delay: 100 msec, Measurements/Data Point: 8
End Kinetic
600
	Time	T° 600	A1	A2	A3	A4	A5	A6	A7	A8	A9	A10	A11	A12	B1	B2	B3	B4	B5	B6	B7	B8	B9	B10	B11	B12	C1	C2	C3	C4	C5	C6	C7	C8	C9	C10	C11	C12	D1	D2	D3	D4	D5	D6	D7	D8	D9	D10	D11
	00:29:10	30	0.093	0.097	0.1	0.109	0.111	0.109	0.209	0.094	0.097	0.105	0.109	0.108	0.104	0.092	0.107	0.109	0.104	0.108	0.187	0.088	0.095	0.104	0.106	0.106	0.094	0.094	0.102	0.108	0.105	0.114	0.176	0.09	0.097	0.108	0.108	0.105	0.096	0.095	0.115	0.126	0.12	0.099	0.089	0.09	0.095	0.107	0.116
	00:59:10	30.1	0.092	0.097	0.097	0.11	0.108	0.118	0.207	0.096	0.098	0.103	0.11	0.108	0.105	0.092	0.106	0.11	0.102	0.11	0.184	0.09	0.096	0.103	0.108	0.108	0.093	0.094	0.099	0.112	0.104	0.123	0.176	0.091	0.097	0.107	0.106	0.105	0.095	0.094	0.121	0.133	0.121	0.104	0.091	0.092	0.094	0.106	0.117
	01:29:10	30.2	0.091	0.096	0.098	0.109	0.106	0.119	0.206	0.096	0.1	0.104	0.11	0.11	0.104	0.091	0.106	0.11	0.102	0.118	0.187	0.091	0.095	0.102	0.106	0.108	0.093	0.093	0.098	0.113	0.115	0.124	0.174	0.092	0.096	0.106	0.107	0.105	0.097	0.091	0.122	0.138	0.109	0.103	0.093	0.093	0.094	0.108	0.119
	01:59:10	30.2	0.093	0.097	0.095	0.112	0.105	0.117	0.204	0.097	0.101	0.102	0.112	0.11	0.101	0.092	0.109	0.11	0.102	0.121	0.189	0.093	0.099	0.101	0.107	0.113	0.094	0.093	0.099	0.114	0.124	0.125	0.174	0.093	0.097	0.106	0.108	0.106	0.098	0.096	0.124	0.135	0.117	0.109	0.093	0.095	0.094	0.111	0.14
	02:29:10	30.2	0.096	0.1	0.096	0.113	0.118	0.115	0.202	0.099	0.1	0.102	0.112	0.11	0.097	0.093	0.11	0.11	0.102	0.123	0.186	0.095	0.097	0.101	0.109	0.109	0.095	0.096	0.101	0.115	0.123	0.128	0.172	0.095	0.096	0.105	0.109	0.106	0.101	0.098	0.128	0.132	0.108	0.106	0.093	0.095	0.097	0.11	0.144
	02:59:10	30.2	0.1	0.104	0.098	0.113	0.12	0.121	0.195	0.101	0.101	0.102	0.111	0.109	0.101	0.094	0.109	0.11	0.112	0.124	0.175	0.096	0.098	0.1	0.109	0.11	0.098	0.1	0.1	0.115	0.127	0.129	0.167	0.097	0.098	0.105	0.108	0.105	0.102	0.099	0.127	0.131	0.12	0.107	0.096	0.094	0.096	0.11	0.135
	03:29:10	30.2	0.105	0.111	0.099	0.117	0.118	0.132	0.191	0.105	0.103	0.102	0.111	0.109	0.106	0.098	0.108	0.11	0.114	0.128	0.174	0.098	0.1	0.101	0.108	0.112	0.103	0.105	0.102	0.116	0.132	0.129	0.159	0.098	0.099	0.104	0.109	0.105	0.105	0.1	0.129	0.123	0.121	0.107	0.094	0.099	0.101	0.114	0.128
	03:59:10	30.2	0.111	0.116	0.1	0.116	0.122	0.134	0.193	0.107	0.106	0.101	0.111	0.108	0.114	0.107	0.108	0.114	0.113	0.125	0.166	0.101	0.102	0.1	0.107	0.114	0.11	0.11	0.103	0.114	0.129	0.129	0.155	0.101	0.102	0.104	0.109	0.104	0.111	0.106	0.129	0.112	0.127	0.111	0.101	0.103	0.106	0.111	0.127
	04:29:10	30.2	0.118	0.125	0.101	0.114	0.118	0.129	0.189	0.112	0.109	0.101	0.11	0.108	0.12	0.12	0.109	0.116	0.113	0.124	0.175	0.106	0.105	0.1	0.107	0.106	0.117	0.128	0.103	0.114	0.116	0.13	0.154	0.107	0.106	0.104	0.107	0.103	0.153	0.125	0.128	0.12	0.13	0.112	0.097	0.109	0.109	0.111	0.125
	04:59:10	30.2	0.128	0.136	0.1	0.113	0.118	0.122	0.187	0.122	0.114	0.102	0.111	0.107	0.131	0.131	0.106	0.114	0.114	0.122	0.178	0.119	0.111	0.1	0.108	0.114	0.128	0.133	0.104	0.119	0.129	0.133	0.153	0.119	0.112	0.104	0.107	0.103	0.198	0.147	0.124	0.123	0.132	0.11	0.098	0.131	0.111	0.111	0.123
	05:29:10	30.2	0.135	0.145	0.104	0.117	0.124	0.127	0.182	0.133	0.125	0.103	0.111	0.107	0.142	0.141	0.107	0.118	0.115	0.122	0.182	0.13	0.121	0.1	0.109	0.114	0.143	0.14	0.107	0.119	0.131	0.128	0.152	0.13	0.123	0.104	0.109	0.103	0.195	0.146	0.124	0.122	0.13	0.112	0.1	0.147	0.117	0.12	0.122
	05:59:10	30.2	0.145	0.15	0.105	0.117	0.121	0.128	0.185	0.141	0.129	0.103	0.112	0.107	0.149	0.142	0.107	0.118	0.115	0.123	0.179	0.136	0.13	0.101	0.109	0.112	0.149	0.144	0.105	0.118	0.132	0.128	0.15	0.137	0.128	0.105	0.11	0.103	0.185	0.147	0.129	0.122	0.131	0.117	0.097	0.147	0.128	0.125	0.12
	06:29:10	30.2	0.147	0.15	0.105	0.117	0.131	0.126	0.186	0.144	0.141	0.104	0.113	0.107	0.15	0.143	0.11	0.118	0.116	0.133	0.179	0.14	0.14	0.1	0.11	0.109	0.151	0.147	0.11	0.119	0.131	0.13	0.15	0.141	0.139	0.106	0.111	0.105	0.178	0.148	0.137	0.12	0.13	0.113	0.101	0.147	0.14	0.127	0.118
	06:59:10	30.1	0.148	0.152	0.107	0.117	0.131	0.123	0.181	0.145	0.159	0.104	0.112	0.106	0.15	0.145	0.111	0.118	0.116	0.132	0.179	0.141	0.155	0.102	0.111	0.113	0.151	0.149	0.108	0.118	0.133	0.131	0.151	0.142	0.154	0.106	0.112	0.102	0.176	0.148	0.144	0.119	0.13	0.14	0.099	0.147	0.144	0.128	0.117
	07:29:10	30.2	0.148	0.152	0.111	0.117	0.131	0.123	0.184	0.147	0.166	0.104	0.112	0.106	0.151	0.146	0.112	0.118	0.118	0.132	0.166	0.142	0.161	0.101	0.11	0.112	0.152	0.149	0.115	0.119	0.133	0.137	0.146	0.143	0.162	0.107	0.11	0.107	0.175	0.149	0.155	0.119	0.129	0.126	0.098	0.148	0.146	0.128	0.117
	07:59:10	30.2	0.148	0.153	0.113	0.115	0.13	0.13	0.19	0.148	0.171	0.104	0.111	0.105	0.151	0.148	0.112	0.118	0.117	0.131	0.162	0.143	0.166	0.102	0.108	0.111	0.151	0.15	0.114	0.119	0.134	0.132	0.151	0.144	0.166	0.106	0.11	0.105	0.174	0.149	0.164	0.118	0.13	0.116	0.1	0.147	0.148	0.129	0.115
	08:29:10	30.2	0.148	0.155	0.116	0.115	0.129	0.124	0.188	0.15	0.176	0.105	0.11	0.105	0.151	0.149	0.117	0.118	0.116	0.131	0.176	0.143	0.169	0.103	0.108	0.107	0.152	0.152	0.12	0.118	0.136	0.134	0.146	0.145	0.171	0.108	0.11	0.101	0.176	0.15	0.174	0.119	0.13	0.137	0.101	0.148	0.15	0.131	0.115
	08:59:10	30.1	0.149	0.157	0.121	0.114	0.134	0.122	0.189	0.152	0.18	0.106	0.111	0.104	0.151	0.151	0.125	0.117	0.116	0.13	0.176	0.144	0.172	0.104	0.108	0.107	0.152	0.153	0.126	0.118	0.136	0.139	0.147	0.145	0.176	0.108	0.11	0.101	0.178	0.151	0.182	0.119	0.129	0.116	0.099	0.148	0.151	0.131	0.114
	09:29:10	30.1	0.15	0.159	0.126	0.117	0.137	0.123	0.186	0.154	0.185	0.105	0.111	0.104	0.151	0.153	0.13	0.117	0.117	0.13	0.173	0.145	0.175	0.104	0.104	0.104	0.153	0.155	0.127	0.118	0.137	0.139	0.15	0.146	0.181	0.109	0.111	0.105	0.18	0.152	0.198	0.117	0.13	0.115	0.102	0.149	0.152	0.139	0.113
	09:59:10	30.1	0.15	0.161	0.132	0.113	0.133	0.121	0.184	0.157	0.189	0.106	0.107	0.103	0.151	0.156	0.136	0.116	0.118	0.129	0.161	0.145	0.179	0.106	0.103	0.102	0.154	0.158	0.132	0.117	0.137	0.137	0.141	0.146	0.187	0.11	0.109	0.107	0.183	0.153	0.201	0.118	0.129	0.135	0.101	0.149	0.153	0.144	0.113
	10:29:10	30.1	0.152	0.164	0.139	0.11	0.136	0.121	0.189	0.162	0.194	0.108	0.108	0.102	0.151	0.158	0.142	0.116	0.119	0.129	0.174	0.145	0.182	0.106	0.103	0.101	0.155	0.16	0.139	0.116	0.138	0.135	0.151	0.147	0.193	0.111	0.11	0.107	0.185	0.154	0.201	0.117	0.128	0.118	0.111	0.148	0.154	0.152	0.113
	10:59:10	30.1	0.154	0.167	0.149	0.111	0.134	0.122	0.185	0.165	0.199	0.11	0.111	0.103	0.152	0.161	0.152	0.115	0.119	0.128	0.172	0.146	0.185	0.108	0.103	0.103	0.156	0.163	0.148	0.116	0.137	0.136	0.151	0.147	0.2	0.113	0.107	0.107	0.188	0.157	0.202	0.116	0.129	0.118	0.102	0.148	0.156	0.161	0.112
	11:29:10	30.1	0.158	0.171	0.169	0.11	0.136	0.123	0.185	0.17	0.205	0.111	0.111	0.102	0.153	0.165	0.175	0.115	0.12	0.13	0.173	0.147	0.189	0.11	0.103	0.105	0.159	0.166	0.176	0.116	0.137	0.157	0.144	0.148	0.208	0.114	0.107	0.107	0.192	0.159	0.202	0.117	0.13	0.116	0.102	0.148	0.158	0.171	0.112
	11:59:10	30.2	0.162	0.174	0.194	0.115	0.136	0.12	0.186	0.173	0.212	0.112	0.111	0.102	0.154	0.168	0.204	0.115	0.119	0.13	0.171	0.148	0.195	0.11	0.103	0.105	0.162	0.169	0.206	0.116	0.136	0.137	0.144	0.149	0.215	0.116	0.108	0.106	0.196	0.161	0.202	0.116	0.13	0.138	0.102	0.148	0.161	0.18	0.112
	12:29:10	30.1	0.168	0.178	0.21	0.107	0.137	0.121	0.191	0.178	0.218	0.115	0.112	0.102	0.156	0.171	0.218	0.114	0.121	0.13	0.163	0.15	0.199	0.112	0.104	0.105	0.165	0.173	0.217	0.116	0.135	0.14	0.141	0.15	0.222	0.117	0.108	0.106	0.199	0.163	0.202	0.117	0.13	0.118	0.102	0.148	0.163	0.191	0.111
	12:59:10	30.1	0.173	0.182	0.219	0.109	0.137	0.124	0.191	0.181	0.226	0.113	0.113	0.102	0.158	0.174	0.223	0.111	0.12	0.128	0.172	0.152	0.204	0.113	0.104	0.105	0.168	0.177	0.221	0.115	0.136	0.14	0.138	0.151	0.229	0.119	0.108	0.106	0.202	0.165	0.203	0.116	0.131	0.119	0.103	0.148	0.167	0.204	0.111
	13:29:10	30.1	0.178	0.186	0.227	0.109	0.137	0.126	0.189	0.184	0.236	0.118	0.114	0.102	0.16	0.177	0.227	0.115	0.119	0.137	0.175	0.153	0.209	0.115	0.105	0.105	0.171	0.18	0.225	0.115	0.137	0.138	0.138	0.151	0.235	0.12	0.109	0.106	0.205	0.167	0.204	0.116	0.131	0.119	0.101	0.148	0.17	0.214	0.111
	13:59:10	30.1	0.183	0.191	0.232	0.117	0.137	0.128	0.19	0.188	0.244	0.119	0.114	0.102	0.161	0.18	0.231	0.115	0.12	0.129	0.167	0.155	0.214	0.116	0.105	0.105	0.175	0.184	0.229	0.115	0.137	0.139	0.145	0.152	0.241	0.123	0.11	0.105	0.208	0.17	0.205	0.117	0.131	0.118	0.101	0.148	0.174	0.221	0.111
	14:29:10	30.1	0.187	0.195	0.237	0.11	0.137	0.126	0.189	0.19	0.254	0.124	0.115	0.102	0.165	0.184	0.233	0.115	0.12	0.127	0.172	0.158	0.223	0.117	0.106	0.105	0.179	0.188	0.234	0.115	0.138	0.139	0.145	0.154	0.248	0.125	0.11	0.105	0.212	0.172	0.206	0.115	0.131	0.12	0.103	0.147	0.177	0.228	0.11
	14:59:10	30.1	0.191	0.2	0.243	0.11	0.139	0.13	0.192	0.192	0.265	0.123	0.116	0.101	0.17	0.188	0.236	0.122	0.118	0.126	0.175	0.161	0.231	0.121	0.107	0.105	0.184	0.192	0.238	0.114	0.138	0.138	0.134	0.157	0.255	0.128	0.111	0.105	0.216	0.174	0.208	0.116	0.131	0.121	0.102	0.148	0.18	0.237	0.11
	15:29:10	30.1	0.193	0.205	0.248	0.109	0.139	0.12	0.192	0.194	0.274	0.127	0.117	0.101	0.174	0.191	0.239	0.121	0.118	0.127	0.181	0.165	0.237	0.124	0.109	0.105	0.188	0.195	0.242	0.115	0.138	0.139	0.14	0.159	0.26	0.131	0.112	0.105	0.218	0.176	0.21	0.117	0.132	0.12	0.104	0.148	0.183	0.242	0.11
	15:59:10	30.1	0.197	0.21	0.254	0.109	0.142	0.132	0.192	0.195	0.284	0.13	0.119	0.101	0.178	0.194	0.242	0.121	0.119	0.127	0.173	0.168	0.246	0.127	0.11	0.105	0.192	0.199	0.247	0.115	0.138	0.153	0.14	0.161	0.266	0.136	0.113	0.105	0.221	0.178	0.211	0.117	0.131	0.138	0.102	0.147	0.185	0.247	0.11
	16:29:10	30.1	0.199	0.215	0.261	0.109	0.142	0.127	0.191	0.198	0.294	0.136	0.12	0.101	0.183	0.198	0.246	0.121	0.119	0.126	0.169	0.174	0.254	0.13	0.112	0.105	0.198	0.202	0.251	0.115	0.136	0.137	0.146	0.167	0.273	0.142	0.115	0.105	0.225	0.18	0.214	0.118	0.132	0.12	0.103	0.148	0.187	0.25	0.11
	16:59:10	30.1	0.202	0.221	0.267	0.109	0.138	0.132	0.186	0.199	0.305	0.138	0.122	0.101	0.19	0.202	0.25	0.123	0.119	0.127	0.177	0.181	0.262	0.135	0.114	0.105	0.203	0.206	0.256	0.115	0.135	0.135	0.149	0.173	0.28	0.15	0.117	0.105	0.229	0.182	0.216	0.118	0.132	0.117	0.105	0.148	0.19	0.255	0.11
	17:29:10	30.1	0.205	0.225	0.273	0.109	0.138	0.125	0.184	0.2	0.314	0.148	0.124	0.101	0.196	0.204	0.253	0.119	0.119	0.126	0.176	0.188	0.269	0.142	0.117	0.105	0.209	0.208	0.262	0.115	0.134	0.135	0.143	0.179	0.283	0.162	0.118	0.105	0.232	0.183	0.219	0.118	0.132	0.12	0.105	0.148	0.192	0.258	0.109
	17:59:10	30.2	0.207	0.23	0.28	0.109	0.141	0.115	0.187	0.2	0.323	0.158	0.126	0.101	0.201	0.207	0.258	0.106	0.117	0.125	0.175	0.192	0.275	0.152	0.119	0.105	0.213	0.21	0.266	0.116	0.136	0.134	0.147	0.183	0.288	0.174	0.119	0.105	0.235	0.185	0.221	0.116	0.132	0.12	0.104	0.149	0.194	0.262	0.109
	18:29:10	30.2	0.208	0.234	0.288	0.11	0.141	0.138	0.181	0.201	0.33	0.171	0.129	0.101	0.206	0.21	0.263	0.106	0.118	0.127	0.173	0.198	0.279	0.16	0.121	0.104	0.218	0.212	0.271	0.122	0.136	0.137	0.141	0.19	0.292	0.188	0.12	0.105	0.238	0.186	0.223	0.121	0.132	0.118	0.102	0.148	0.196	0.266	0.109
	18:59:10	30.2	0.209	0.238	0.296	0.108	0.14	0.137	0.193	0.201	0.336	0.183	0.131	0.101	0.212	0.212	0.268	0.105	0.118	0.124	0.176	0.201	0.284	0.171	0.124	0.104	0.223	0.214	0.275	0.122	0.138	0.286	0.144	0.196	0.297	0.2	0.12	0.105	0.241	0.189	0.225	0.121	0.133	0.12	0.105	0.149	0.197	0.27	0.109
	19:29:10	30.2	0.212	0.242	0.306	0.108	0.139	0.139	0.191	0.201	0.341	0.202	0.133	0.101	0.217	0.215	0.272	0.105	0.118	0.124	0.172	0.206	0.288	0.182	0.126	0.105	0.228	0.217	0.28	0.122	0.137	0.29	0.142	0.202	0.299	0.213	0.12	0.105	0.244	0.191	0.227	0.116	0.133	0.12	0.104	0.149	0.198	0.275	0.109
	19:59:10	30.2	0.213	0.246	0.314	0.108	0.137	0.138	0.186	0.201	0.349	0.222	0.134	0.1	0.224	0.219	0.278	0.105	0.117	0.124	0.171	0.21	0.294	0.198	0.129	0.104	0.234	0.22	0.285	0.123	0.138	0.282	0.14	0.209	0.304	0.242	0.121	0.105	0.249	0.193	0.23	0.119	0.133	0.121	0.12	0.15	0.201	0.281	0.109
	20:29:10	30.2	0.214	0.249	0.322	0.108	0.137	0.136	0.191	0.201	0.354	0.244	0.136	0.1	0.23	0.222	0.283	0.105	0.118	0.127	0.177	0.213	0.3	0.227	0.131	0.104	0.239	0.223	0.29	0.123	0.139	0.284	0.142	0.215	0.306	0.27	0.121	0.105	0.253	0.194	0.232	0.124	0.133	0.148	0.104	0.151	0.203	0.286	0.109
	20:59:10	30.2	0.215	0.252	0.329	0.108	0.135	0.139	0.187	0.201	0.36	0.268	0.136	0.1	0.236	0.224	0.289	0.105	0.118	0.123	0.171	0.217	0.305	0.265	0.132	0.104	0.245	0.225	0.295	0.125	0.139	0.283	0.139	0.222	0.309	0.287	0.122	0.105	0.256	0.195	0.235	0.127	0.134	0.122	0.104	0.153	0.203	0.29	0.109
	21:29:10	30.2	0.216	0.255	0.336	0.108	0.136	0.139	0.188	0.201	0.365	0.299	0.136	0.1	0.242	0.227	0.295	0.105	0.118	0.122	0.185	0.221	0.311	0.291	0.133	0.104	0.25	0.228	0.301	0.126	0.139	0.282	0.139	0.228	0.314	0.303	0.121	0.105	0.26	0.197	0.238	0.128	0.134	0.121	0.105	0.155	0.206	0.294	0.109
	21:59:10	30.2	0.218	0.256	0.341	0.108	0.131	0.141	0.19	0.202	0.367	0.327	0.136	0.1	0.245	0.228	0.298	0.104	0.118	0.123	0.172	0.223	0.311	0.309	0.133	0.104	0.254	0.229	0.305	0.126	0.137	0.284	0.139	0.23	0.315	0.322	0.122	0.105	0.26	0.197	0.24	0.13	0.134	0.121	0.105	0.155	0.207	0.298	0.109
	22:29:10	30.2	0.219	0.255	0.346	0.107	0.136	0.136	0.192	0.204	0.362	0.347	0.135	0.1	0.246	0.229	0.299	0.104	0.118	0.123	0.172	0.221	0.311	0.319	0.134	0.104	0.255	0.229	0.31	0.128	0.134	0.283	0.141	0.227	0.315	0.334	0.121	0.105	0.259	0.197	0.242	0.134	0.134	0.121	0.105	0.156	0.207	0.3	0.109
	22:59:10	30.2	0.223	0.259	0.354	0.107	0.136	0.13	0.193	0.209	0.371	0.365	0.135	0.1	0.25	0.233	0.299	0.105	0.117	0.188	0.179	0.223	0.318	0.323	0.135	0.104	0.261	0.231	0.313	0.128	0.136	0.283	0.14	0.227	0.319	0.343	0.121	0.105	0.267	0.198	0.243	0.137	0.134	0.121	0.105	0.157	0.207	0.303	0.108
	23:29:10	30.2	0.227	0.264	0.36	0.107	0.139	0.134	0.189	0.213	0.383	0.384	0.134	0.1	0.257	0.239	0.305	0.104	0.117	0.187	0.18	0.23	0.328	0.333	0.138	0.104	0.268	0.235	0.319	0.137	0.138	0.282	0.142	0.234	0.326	0.355	0.124	0.107	0.275	0.201	0.246	0.141	0.135	0.121	0.099	0.167	0.21	0.309	0.108
	23:59:10	30.3	0.23	0.267	0.362	0.107	0.144	0.13	0.191	0.216	0.387	0.4	0.134	0.1	0.262	0.242	0.31	0.104	0.119	0.186	0.182	0.233	0.333	0.342	0.139	0.104	0.272	0.239	0.326	0.145	0.137	0.28	0.137	0.239	0.331	0.359	0.128	0.107	0.278	0.204	0.249	0.146	0.135	0.121	0.105	0.175	0.211	0.313	0.108
	1 day, 0:29:10	30.3	0.233	0.269	0.364	0.107	0.144	0.133	0.191	0.22	0.391	0.418	0.133	0.1	0.266	0.243	0.31	0.104	0.119	0.186	0.18	0.235	0.335	0.346	0.14	0.104	0.275	0.24	0.329	0.142	0.139	0.282	0.134	0.242	0.332	0.362	0.13	0.106	0.277	0.204	0.252	0.151	0.135	0.121	0.104	0.179	0.211	0.316	0.109
	1 day, 0:59:10	30.3	0.238	0.272	0.369	0.106	0.142	0.136	0.194	0.222	0.398	0.434	0.132	0.099	0.271	0.249	0.317	0.103	0.118	0.183	0.179	0.237	0.343	0.35	0.14	0.103	0.281	0.244	0.335	0.141	0.137	0.281	0.135	0.246	0.338	0.364	0.132	0.106	0.284	0.206	0.254	0.157	0.135	0.122	0.105	0.186	0.213	0.319	0.108
	1 day, 1:29:10	30.3	0.242	0.273	0.374	0.106	0.142	0.136	0.194	0.223	0.401	0.449	0.13	0.099	0.277	0.253	0.323	0.103	0.117	0.189	0.179	0.238	0.348	0.354	0.14	0.103	0.285	0.248	0.34	0.14	0.137	0.28	0.133	0.249	0.343	0.367	0.132	0.106	0.288	0.208	0.257	0.164	0.135	0.121	0.104	0.193	0.215	0.323	0.108
	1 day, 1:59:10	30.2	0.245	0.273	0.376	0.106	0.142	0.13	0.193	0.225	0.399	0.457	0.129	0.1	0.279	0.254	0.325	0.104	0.118	0.188	0.179	0.238	0.349	0.365	0.141	0.103	0.286	0.249	0.343	0.14	0.138	0.278	0.129	0.249	0.344	0.369	0.132	0.106	0.288	0.208	0.259	0.172	0.135	0.12	0.104	0.194	0.216	0.325	0.109
	1 day, 2:29:10	30.2	0.25	0.276	0.382	0.106	0.14	0.139	0.191	0.228	0.404	0.468	0.129	0.099	0.283	0.252	0.323	0.103	0.118	0.19	0.175	0.242	0.346	0.362	0.141	0.103	0.29	0.25	0.345	0.141	0.135	0.276	0.136	0.252	0.34	0.368	0.133	0.106	0.285	0.21	0.261	0.179	0.135	0.121	0.106	0.185	0.216	0.325	0.108
	1 day, 2:59:10	30.2	0.256	0.278	0.377	0.106	0.14	0.137	0.188	0.231	0.409	0.484	0.127	0.099	0.288	0.254	0.328	0.103	0.117	0.187	0.179	0.245	0.348	0.367	0.143	0.103	0.295	0.253	0.349	0.142	0.134	0.276	0.136	0.256	0.344	0.373	0.135	0.106	0.289	0.211	0.264	0.187	0.135	0.121	0.109	0.189	0.218	0.328	0.109
	1 day, 3:29:10	30.2	0.259	0.279	0.373	0.106	0.14	0.134	0.189	0.233	0.411	0.494	0.126	0.099	0.293	0.256	0.331	0.103	0.117	0.188	0.181	0.247	0.349	0.369	0.145	0.103	0.297	0.255	0.351	0.142	0.135	0.274	0.123	0.258	0.345	0.373	0.135	0.106	0.289	0.211	0.265	0.195	0.136	0.122	0.105	0.189	0.219	0.33	0.109
	1 day, 3:59:10	30.2	0.263	0.281	0.375	0.105	0.138	0.136	0.191	0.234	0.415	0.504	0.124	0.099	0.297	0.258	0.334	0.103	0.117	0.189	0.205	0.248	0.35	0.368	0.147	0.103	0.302	0.258	0.353	0.141	0.136	0.273	0.134	0.259	0.347	0.373	0.135	0.106	0.291	0.211	0.267	0.204	0.136	0.123	0.107	0.192	0.219	0.331	0.109
	1 day, 4:29:10	30.2	0.266	0.282	0.367	0.105	0.139	0.141	0.279	0.237	0.415	0.511	0.123	0.099	0.301	0.261	0.339	0.103	0.118	0.187	0.183	0.248	0.355	0.374	0.149	0.103	0.306	0.261	0.357	0.142	0.134	0.274	0.125	0.26	0.35	0.374	0.132	0.106	0.294	0.212	0.268	0.213	0.136	0.124	0.107	0.197	0.221	0.334	0.112
	1 day, 4:59:10	30.2	0.271	0.283	0.367	0.105	0.139	0.146	0.189	0.238	0.419	0.517	0.122	0.099	0.305	0.266	0.343	0.103	0.118	0.186	0.179	0.249	0.361	0.38	0.15	0.103	0.311	0.264	0.36	0.143	0.137	0.274	0.135	0.263	0.355	0.378	0.132	0.106	0.298	0.214	0.271	0.222	0.136	0.12	0.106	0.205	0.223	0.337	0.109
	1 day, 5:29:10	30.2	0.274	0.284	0.367	0.105	0.138	0.132	0.192	0.241	0.419	0.521	0.121	0.099	0.308	0.267	0.345	0.103	0.118	0.189	0.18	0.251	0.361	0.385	0.151	0.103	0.314	0.266	0.361	0.145	0.14	0.276	0.127	0.264	0.355	0.381	0.134	0.106	0.298	0.213	0.272	0.232	0.136	0.123	0.106	0.208	0.223	0.338	0.109
	1 day, 5:59:10	30.2	0.279	0.286	0.366	0.105	0.137	0.124	0.192	0.245	0.425	0.53	0.121	0.099	0.313	0.27	0.349	0.103	0.118	0.186	0.175	0.253	0.363	0.39	0.152	0.104	0.32	0.268	0.363	0.144	0.138	0.275	0.127	0.267	0.358	0.381	0.137	0.106	0.302	0.214	0.274	0.242	0.136	0.122	0.106	0.214	0.224	0.339	0.109
	1 day, 6:29:10	30.2	0.281	0.287	0.366	0.105	0.137	0.135	0.191	0.247	0.424	0.53	0.121	0.099	0.316	0.273	0.352	0.103	0.118	0.186	0.178	0.254	0.366	0.393	0.152	0.104	0.322	0.27	0.365	0.144	0.138	0.277	0.306	0.268	0.36	0.385	0.138	0.106	0.304	0.215	0.276	0.25	0.136	0.123	0.107	0.217	0.225	0.343	0.11
	1 day, 6:59:10	30.2	0.284	0.288	0.365	0.105	0.138	0.142	0.19	0.249	0.426	0.532	0.12	0.099	0.319	0.275	0.356	0.103	0.118	0.19	0.173	0.255	0.366	0.4	0.153	0.104	0.325	0.273	0.367	0.145	0.137	0.275	0.302	0.269	0.361	0.389	0.14	0.106	0.305	0.216	0.278	0.258	0.136	0.121	0.108	0.219	0.225	0.344	0.11
	1 day, 7:29:10	30.2	0.286	0.29	0.363	0.105	0.137	0.14	0.194	0.253	0.428	0.533	0.12	0.099	0.322	0.278	0.358	0.103	0.116	0.189	0.176	0.256	0.369	0.401	0.155	0.104	0.328	0.274	0.369	0.145	0.137	0.275	0.305	0.272	0.362	0.39	0.141	0.106	0.307	0.216	0.279	0.265	0.135	0.123	0.107	0.223	0.226	0.345	0.111
	1 day, 7:59:10	30.2	0.288	0.291	0.363	0.105	0.137	0.139	0.197	0.255	0.428	0.532	0.12	0.098	0.323	0.28	0.362	0.103	0.117	0.188	0.177	0.258	0.371	0.404	0.154	0.103	0.329	0.276	0.372	0.145	0.136	0.271	0.299	0.273	0.363	0.394	0.141	0.107	0.307	0.216	0.281	0.271	0.136	0.122	0.107	0.225	0.227	0.347	0.111
	1 day, 8:29:10	30.2	0.291	0.293	0.364	0.105	0.137	0.176	0.196	0.258	0.431	0.534	0.12	0.098	0.326	0.283	0.364	0.103	0.116	0.19	0.177	0.259	0.374	0.407	0.155	0.104	0.333	0.279	0.375	0.145	0.136	0.271	0.301	0.275	0.365	0.397	0.141	0.106	0.31	0.217	0.282	0.276	0.136	0.123	0.131	0.229	0.227	0.349	0.111
	1 day, 8:59:10	30.2	0.295	0.296	0.364	0.105	0.136	0.139	0.197	0.263	0.436	0.539	0.12	0.099	0.329	0.285	0.366	0.103	0.117	0.189	0.214	0.261	0.377	0.407	0.154	0.103	0.337	0.281	0.377	0.145	0.136	0.271	0.3	0.277	0.366	0.397	0.144	0.107	0.312	0.217	0.283	0.278	0.136	0.123	0.109	0.233	0.228	0.35	0.11
	1 day, 9:29:10	30.2	0.297	0.297	0.364	0.105	0.136	0.134	0.195	0.266	0.436	0.538	0.12	0.098	0.33	0.288	0.368	0.103	0.115	0.191	0.235	0.261	0.38	0.411	0.154	0.104	0.338	0.283	0.378	0.145	0.133	0.271	0.297	0.278	0.369	0.4	0.145	0.107	0.314	0.218	0.285	0.281	0.136	0.123	0.107	0.236	0.229	0.352	0.11
	1 day, 9:59:10	30.2	0.301	0.299	0.363	0.105	0.136	0.138	0.193	0.269	0.44	0.541	0.12	0.098	0.333	0.291	0.371	0.103	0.116	0.187	0.185	0.264	0.383	0.413	0.153	0.103	0.341	0.285	0.38	0.145	0.133	0.27	0.308	0.281	0.371	0.402	0.147	0.106	0.317	0.22	0.287	0.282	0.136	0.121	0.107	0.24	0.23	0.353	0.111
	1 day, 10:29:10	30.2	0.305	0.302	0.364	0.105	0.136	0.139	0.192	0.272	0.444	0.548	0.12	0.098	0.337	0.293	0.372	0.104	0.117	0.191	0.173	0.265	0.386	0.413	0.153	0.104	0.344	0.287	0.383	0.145	0.136	0.27	0.306	0.283	0.373	0.401	0.15	0.106	0.321	0.22	0.288	0.283	0.136	0.124	0.107	0.245	0.23	0.353	0.111
	1 day, 10:59:10	30.2	0.308	0.305	0.36	0.105	0.136	0.135	0.193	0.276	0.446	0.548	0.119	0.098	0.338	0.296	0.376	0.104	0.117	0.187	0.176	0.266	0.39	0.415	0.153	0.105	0.346	0.29	0.386	0.146	0.135	0.27	0.302	0.284	0.376	0.402	0.151	0.106	0.325	0.22	0.289	0.284	0.136	0.123	0.11	0.247	0.231	0.354	0.111
	1 day, 11:29:10	30.2	0.31	0.307	0.354	0.105	0.136	0.13	0.187	0.278	0.447	0.549	0.119	0.098	0.34	0.299	0.378	0.104	0.116	0.191	0.179	0.267	0.393	0.418	0.15	0.103	0.347	0.293	0.388	0.146	0.136	0.27	0.3	0.286	0.379	0.405	0.154	0.107	0.327	0.222	0.291	0.285	0.136	0.122	0.11	0.249	0.232	0.356	0.111
	1 day, 11:59:10	30.2	0.314	0.31	0.348	0.105	0.135	0.134	0.187	0.281	0.45	0.552	0.119	0.098	0.343	0.302	0.381	0.104	0.117	0.191	0.175	0.268	0.396	0.421	0.147	0.105	0.35	0.295	0.391	0.147	0.137	0.27	0.303	0.288	0.381	0.407	0.156	0.107	0.331	0.223	0.292	0.284	0.136	0.122	0.116	0.25	0.233	0.357	0.111
	1 day, 12:29:10	30.2	0.313	0.31	0.347	0.104	0.135	0.13	0.193	0.282	0.446	0.546	0.119	0.098	0.342	0.303	0.384	0.104	0.117	0.185	0.185	0.268	0.397	0.421	0.147	0.105	0.348	0.296	0.392	0.148	0.135	0.267	0.301	0.289	0.381	0.407	0.158	0.105	0.329	0.223	0.294	0.285	0.136	0.123	0.118	0.248	0.234	0.357	0.112
	1 day, 12:59:10	30.2	0.315	0.312	0.342	0.104	0.135	0.131	0.188	0.284	0.447	0.546	0.119	0.098	0.343	0.305	0.386	0.104	0.117	0.191	0.173	0.259	0.398	0.423	0.146	0.103	0.348	0.299	0.394	0.148	0.137	0.267	0.298	0.289	0.383	0.407	0.16	0.107	0.33	0.224	0.295	0.286	0.135	0.123	0.109	0.247	0.235	0.359	0.112
	1 day, 13:29:10	30.2	0.316	0.313	0.335	0.104	0.135	0.13	0.192	0.286	0.446	0.545	0.119	0.098	0.344	0.308	0.389	0.104	0.115	0.19	0.176	0.258	0.4	0.423	0.147	0.103	0.349	0.301	0.394	0.148	0.135	0.269	0.303	0.29	0.385	0.407	0.162	0.105	0.331	0.225	0.296	0.286	0.135	0.123	0.106	0.248	0.235	0.359	0.112
	1 day, 13:59:10	30.1	0.319	0.317	0.331	0.104	0.135	0.133	0.192	0.29	0.451	0.555	0.119	0.098	0.347	0.31	0.391	0.104	0.117	0.189	0.165	0.262	0.402	0.423	0.149	0.103	0.352	0.302	0.396	0.148	0.137	0.266	0.3	0.292	0.385	0.406	0.164	0.106	0.336	0.225	0.297	0.287	0.135	0.124	0.105	0.25	0.235	0.359	0.112
	1 day, 14:29:10	30.1	0.321	0.319	0.333	0.104	0.135	0.129	0.192	0.292	0.452	0.561	0.12	0.098	0.349	0.311	0.393	0.104	0.115	0.189	0.167	0.265	0.404	0.423	0.155	0.103	0.353	0.304	0.399	0.149	0.136	0.265	0.3	0.293	0.386	0.406	0.166	0.105	0.339	0.225	0.298	0.288	0.136	0.123	0.111	0.251	0.235	0.36	0.113
	1 day, 14:59:10	30.1	0.323	0.322	0.337	0.104	0.135	0.134	0.189	0.295	0.453	0.564	0.119	0.098	0.351	0.315	0.394	0.104	0.117	0.192	0.165	0.267	0.407	0.426	0.153	0.104	0.355	0.307	0.401	0.149	0.134	0.268	0.3	0.293	0.388	0.407	0.167	0.107	0.342	0.226	0.299	0.289	0.135	0.124	0.118	0.254	0.236	0.36	0.113
	1 day, 15:29:10	30.1	0.323	0.321	0.338	0.104	0.135	0.126	0.197	0.295	0.449	0.561	0.119	0.098	0.349	0.316	0.396	0.105	0.116	0.193	0.173	0.268	0.407	0.428	0.15	0.104	0.353	0.308	0.403	0.15	0.137	0.266	0.297	0.293	0.389	0.408	0.169	0.105	0.34	0.226	0.3	0.291	0.135	0.122	0.138	0.254	0.236	0.361	0.113
	1 day, 15:59:10	30.1	0.328	0.326	0.336	0.104	0.135	0.132	0.191	0.3	0.456	0.564	0.119	0.098	0.354	0.32	0.401	0.105	0.116	0.189	0.224	0.274	0.413	0.433	0.144	0.103	0.358	0.311	0.408	0.151	0.136	0.264	0.301	0.296	0.393	0.411	0.169	0.105	0.347	0.228	0.302	0.294	0.135	0.125	0.108	0.258	0.238	0.363	0.114
	1 day, 16:29:10	30.1	0.327	0.325	0.329	0.104	0.135	0.127	0.192	0.3	0.453	0.562	0.12	0.098	0.351	0.322	0.403	0.105	0.117	0.192	0.229	0.278	0.414	0.438	0.141	0.103	0.355	0.312	0.41	0.151	0.137	0.267	0.302	0.296	0.394	0.413	0.17	0.106	0.345	0.229	0.303	0.295	0.135	0.122	0.112	0.258	0.239	0.364	0.114
	1 day, 16:59:10	30.1	0.33	0.33	0.325	0.104	0.134	0.127	0.191	0.303	0.459	0.566	0.12	0.098	0.355	0.325	0.404	0.105	0.117	0.19	0.227	0.281	0.418	0.442	0.138	0.104	0.358	0.314	0.411	0.152	0.139	0.266	0.306	0.297	0.396	0.414	0.17	0.106	0.351	0.229	0.304	0.297	0.136	0.124	0.109	0.262	0.239	0.365	0.115
	1 day, 17:29:10	30.2	0.33	0.329	0.322	0.105	0.135	0.13	0.189	0.304	0.455	0.558	0.12	0.098	0.353	0.327	0.408	0.106	0.116	0.188	0.232	0.285	0.418	0.443	0.136	0.103	0.357	0.315	0.413	0.152	0.139	0.265	0.297	0.298	0.398	0.416	0.17	0.105	0.35	0.23	0.305	0.299	0.135	0.124	0.111	0.261	0.24	0.366	0.116
	1 day, 17:59:10	30.2	0.331	0.331	0.312	0.104	0.134	0.128	0.189	0.305	0.456	0.556	0.12	0.098	0.352	0.328	0.411	0.106	0.115	0.187	0.223	0.288	0.419	0.442	0.136	0.104	0.356	0.316	0.415	0.153	0.139	0.264	0.302	0.299	0.399	0.417	0.17	0.107	0.35	0.23	0.305	0.301	0.135	0.123	0.113	0.262	0.24	0.368	0.116
	1 day, 18:29:10	30.2	0.332	0.333	0.303	0.105	0.133	0.125	0.19	0.307	0.455	0.558	0.12	0.098	0.352	0.328	0.41	0.106	0.115	0.188	0.228	0.291	0.418	0.44	0.137	0.102	0.356	0.315	0.414	0.154	0.139	0.265	0.301	0.3	0.398	0.415	0.168	0.105	0.35	0.23	0.306	0.301	0.135	0.125	0.109	0.262	0.24	0.368	0.117
	1 day, 18:59:10	30.2	0.334	0.335	0.299	0.105	0.134	0.127	0.193	0.308	0.457	0.56	0.12	0.098	0.352	0.331	0.414	0.106	0.116	0.191	0.216	0.294	0.422	0.443	0.14	0.104	0.357	0.318	0.416	0.155	0.136	0.265	0.298	0.301	0.401	0.417	0.167	0.107	0.352	0.231	0.307	0.304	0.135	0.122	0.117	0.264	0.241	0.369	0.118
	1 day, 19:29:10	30.2	0.337	0.338	0.291	0.105	0.135	0.132	0.194	0.312	0.46	0.562	0.121	0.098	0.353	0.333	0.416	0.106	0.116	0.189	0.217	0.297	0.426	0.445	0.143	0.103	0.359	0.319	0.419	0.156	0.138	0.265	0.298	0.303	0.404	0.418	0.165	0.106	0.355	0.232	0.309	0.305	0.135	0.124	0.107	0.266	0.242	0.372	0.119
	1 day, 19:59:10	30.2	0.337	0.338	0.291	0.105	0.135	0.124	0.193	0.313	0.458	0.558	0.121	0.098	0.352	0.333	0.417	0.107	0.116	0.189	0.216	0.299	0.425	0.443	0.145	0.102	0.357	0.318	0.419	0.157	0.138	0.267	0.296	0.301	0.402	0.417	0.164	0.107	0.354	0.231	0.309	0.306	0.135	0.124	0.108	0.266	0.241	0.371	0.12
	1 day, 20:29:10	30.2	0.339	0.341	0.281	0.105	0.134	0.127	0.192	0.315	0.46	0.56	0.121	0.098	0.351	0.335	0.419	0.107	0.116	0.189	0.218	0.301	0.428	0.444	0.14	0.102	0.358	0.32	0.42	0.158	0.136	0.268	0.297	0.301	0.404	0.418	0.162	0.108	0.355	0.232	0.31	0.307	0.135	0.123	0.113	0.266	0.242	0.374	0.122
	1 day, 20:59:10	30.2	0.34	0.341	0.273	0.105	0.133	0.128	0.192	0.316	0.459	0.558	0.122	0.098	0.35	0.335	0.419	0.107	0.116	0.187	0.216	0.303	0.427	0.443	0.133	0.104	0.357	0.319	0.42	0.158	0.139	0.266	0.29	0.302	0.402	0.417	0.158	0.108	0.354	0.232	0.31	0.309	0.135	0.123	0.275	0.266	0.241	0.373	0.123
	1 day, 21:29:10	30.3	0.337	0.339	0.264	0.105	0.133	0.126	0.194	0.315	0.456	0.547	0.123	0.098	0.341	0.339	0.422	0.107	0.117	0.186	0.211	0.3	0.429	0.448	0.132	0.104	0.348	0.321	0.42	0.158	0.133	0.265	0.3	0.3	0.406	0.421	0.157	0.11	0.345	0.233	0.311	0.309	0.135	0.125	0.11	0.261	0.242	0.373	0.125
	1 day, 21:59:10	30.3	0.342	0.344	0.261	0.105	0.131	0.126	0.187	0.321	0.463	0.559	0.124	0.098	0.347	0.347	0.432	0.108	0.117	0.186	0.209	0.306	0.44	0.461	0.132	0.104	0.354	0.327	0.426	0.158	0.129	0.267	0.3	0.305	0.418	0.43	0.151	0.109	0.352	0.237	0.313	0.316	0.135	0.123	0.114	0.266	0.247	0.38	0.127
	1 day, 22:29:10	30.4	0.346	0.348	0.259	0.105	0.131	0.129	0.182	0.323	0.468	0.567	0.124	0.098	0.351	0.354	0.441	0.108	0.117	0.188	0.201	0.311	0.448	0.471	0.128	0.102	0.358	0.334	0.432	0.159	0.126	0.265	0.288	0.307	0.428	0.438	0.16	0.11	0.356	0.241	0.316	0.322	0.135	0.124	0.114	0.269	0.251	0.385	0.129
	1 day, 22:59:10	30.5	0.347	0.35	0.257	0.105	0.131	0.127	0.183	0.324	0.47	0.568	0.124	0.098	0.351	0.356	0.445	0.108	0.117	0.185	0.204	0.314	0.451	0.479	0.125	0.103	0.358	0.336	0.434	0.16	0.119	0.267	0.289	0.309	0.432	0.442	0.164	0.109	0.358	0.243	0.318	0.326	0.135	0.123	0.112	0.269	0.252	0.386	0.131
	1 day, 23:29:10	30.6	0.348	0.351	0.259	0.105	0.131	0.127	0.194	0.325	0.469	0.568	0.124	0.098	0.351	0.356	0.446	0.109	0.117	0.183	0.226	0.314	0.45	0.477	0.125	0.104	0.357	0.334	0.435	0.161	0.13	0.266	0.298	0.312	0.43	0.44	0.165	0.109	0.358	0.242	0.318	0.328	0.135	0.123	0.115	0.269	0.251	0.384	0.134
	1 day, 23:59:10	30.6	0.349	0.352	0.259	0.105	0.131	0.129	0.19	0.325	0.471	0.567	0.124	0.098	0.349	0.358	0.45	0.109	0.117	0.185	0.22	0.315	0.453	0.48	0.124	0.103	0.356	0.337	0.438	0.161	0.126	0.268	0.296	0.314	0.434	0.444	0.162	0.109	0.356	0.244	0.32	0.331	0.135	0.123	0.115	0.268	0.253	0.385	0.137
	2 days, 0:29:10	30.6	0.352	0.355	0.257	0.106	0.131	0.125	0.194	0.328	0.475	0.572	0.124	0.098	0.352	0.362	0.455	0.109	0.117	0.182	0.214	0.318	0.457	0.487	0.123	0.102	0.359	0.34	0.441	0.162	0.136	0.272	0.293	0.316	0.438	0.447	0.156	0.109	0.36	0.246	0.322	0.335	0.135	0.125	0.114	0.27	0.255	0.387	0.139
	2 days, 0:59:10	30.6	0.353	0.357	0.256	0.106	0.131	0.126	0.193	0.328	0.475	0.57	0.124	0.098	0.35	0.363	0.457	0.109	0.117	0.183	0.221	0.318	0.457	0.488	0.124	0.103	0.357	0.341	0.442	0.164	0.127	0.27	0.302	0.317	0.438	0.448	0.156	0.109	0.358	0.246	0.323	0.34	0.135	0.124	0.115	0.268	0.256	0.387	0.142
	2 days, 1:29:10	30.4	0.356	0.359	0.253	0.106	0.13	0.127	0.183	0.33	0.479	0.574	0.123	0.098	0.351	0.366	0.459	0.11	0.117	0.185	0.206	0.32	0.461	0.494	0.124	0.104	0.358	0.344	0.445	0.165	0.121	0.264	0.299	0.319	0.441	0.45	0.155	0.109	0.36	0.248	0.324	0.343	0.135	0.124	0.11	0.268	0.257	0.389	0.146
	2 days, 1:59:10	30.4	0.358	0.361	0.256	0.106	0.13	0.129	0.191	0.332	0.479	0.575	0.124	0.098	0.35	0.368	0.461	0.11	0.117	0.184	0.216	0.321	0.461	0.495	0.124	0.104	0.357	0.345	0.445	0.166	0.131	0.268	0.303	0.321	0.441	0.45	0.158	0.108	0.361	0.249	0.325	0.346	0.135	0.126	0.11	0.268	0.257	0.387	0.15
	2 days, 2:29:10	30.3	0.36	0.362	0.256	0.106	0.13	0.127	0.189	0.333	0.481	0.574	0.124	0.098	0.349	0.369	0.462	0.11	0.117	0.185	0.217	0.321	0.462	0.49	0.121	0.102	0.357	0.345	0.446	0.166	0.131	0.267	0.301	0.322	0.44	0.451	0.159	0.108	0.361	0.248	0.326	0.348	0.135	0.125	0.114	0.267	0.256	0.386	0.154
	2 days, 2:59:10	30.2	0.362	0.364	0.255	0.106	0.13	0.126	0.187	0.336	0.483	0.573	0.124	0.097	0.349	0.371	0.465	0.11	0.117	0.185	0.216	0.323	0.465	0.494	0.118	0.101	0.357	0.348	0.449	0.167	0.124	0.264	0.294	0.325	0.443	0.452	0.157	0.108	0.363	0.25	0.327	0.352	0.135	0.124	0.112	0.266	0.258	0.387	0.157
	2 days, 3:29:10	30.2	0.363	0.364	0.258	0.106	0.13	0.124	0.191	0.336	0.484	0.565	0.124	0.098	0.346	0.372	0.466	0.111	0.117	0.186	0.229	0.322	0.466	0.496	0.116	0.102	0.354	0.349	0.453	0.166	0.125	0.269	0.297	0.326	0.444	0.454	0.157	0.107	0.361	0.251	0.328	0.355	0.135	0.124	0.114	0.265	0.259	0.388	0.16
	2 days, 3:59:10	30.2	0.358	0.361	0.263	0.106	0.13	0.125	0.192	0.332	0.475	0.56	0.124	0.098	0.338	0.369	0.466	0.119	0.117	0.186	0.212	0.317	0.458	0.491	0.114	0.103	0.345	0.348	0.453	0.167	0.124	0.268	0.306	0.322	0.44	0.447	0.155	0.107	0.351	0.25	0.328	0.356	0.135	0.126	0.113	0.26	0.257	0.389	0.162
	2 days, 4:29:10	30.2	0.359	0.363	0.269	0.106	0.13	0.129	0.192	0.335	0.481	0.566	0.125	0.098	0.337	0.361	0.456	0.121	0.118	0.186	0.217	0.318	0.452	0.473	0.114	0.103	0.345	0.337	0.445	0.168	0.126	0.265	0.305	0.326	0.422	0.433	0.153	0.108	0.352	0.244	0.326	0.349	0.135	0.124	0.112	0.261	0.25	0.378	0.166
	2 days, 4:59:10	30.2	0.365	0.365	0.286	0.106	0.13	0.128	0.193	0.34	0.483	0.57	0.126	0.098	0.343	0.365	0.457	0.124	0.117	0.184	0.211	0.323	0.458	0.477	0.113	0.102	0.35	0.336	0.445	0.169	0.127	0.263	0.296	0.331	0.423	0.433	0.151	0.108	0.359	0.244	0.326	0.351	0.135	0.125	0.115	0.264	0.251	0.377	0.168
	2 days, 5:29:10	30.2	0.366	0.366	0.306	0.107	0.13	0.126	0.192	0.34	0.483	0.567	0.126	0.098	0.341	0.365	0.459	0.124	0.118	0.183	0.209	0.322	0.458	0.478	0.113	0.102	0.347	0.337	0.446	0.17	0.125	0.265	0.303	0.332	0.424	0.433	0.15	0.108	0.355	0.245	0.326	0.353	0.135	0.126	0.115	0.262	0.252	0.378	0.171
	2 days, 5:59:10	30.2	0.37	0.37	0.337	0.107	0.13	0.125	0.192	0.345	0.486	0.572	0.127	0.097	0.344	0.368	0.459	0.124	0.117	0.188	0.207	0.326	0.463	0.469	0.111	0.104	0.35	0.337	0.446	0.17	0.127	0.266	0.303	0.335	0.424	0.432	0.148	0.11	0.358	0.244	0.326	0.356	0.135	0.124	0.109	0.264	0.251	0.376	0.174
	2 days, 6:29:10	30.2	0.368	0.369	0.354	0.107	0.13	0.126	0.191	0.343	0.485	0.567	0.127	0.097	0.34	0.366	0.456	0.125	0.117	0.184	0.223	0.323	0.458	0.469	0.111	0.102	0.346	0.336	0.446	0.171	0.128	0.264	0.3	0.333	0.422	0.432	0.148	0.11	0.353	0.245	0.327	0.358	0.135	0.124	0.113	0.261	0.251	0.376	0.178
	2 days, 6:59:10	30.2	0.37	0.371	0.369	0.107	0.13	0.123	0.19	0.346	0.487	0.571	0.127	0.097	0.34	0.367	0.458	0.125	0.117	0.186	0.229	0.325	0.461	0.475	0.111	0.104	0.347	0.336	0.445	0.172	0.129	0.264	0.3	0.335	0.421	0.432	0.147	0.108	0.354	0.244	0.327	0.36	0.135	0.126	0.148	0.261	0.251	0.374	0.182
	2 days, 7:29:10	30.2	0.371	0.373	0.383	0.107	0.13	0.124	0.191	0.348	0.489	0.572	0.127	0.097	0.34	0.369	0.46	0.125	0.117	0.186	0.22	0.325	0.462	0.473	0.111	0.104	0.346	0.337	0.446	0.172	0.129	0.26	0.3	0.336	0.422	0.436	0.146	0.108	0.354	0.245	0.327	0.362	0.135	0.126	0.111	0.261	0.251	0.376	0.188
	2 days, 7:59:10	30.1	0.374	0.376	0.397	0.107	0.13	0.129	0.19	0.351	0.493	0.577	0.127	0.097	0.342	0.371	0.462	0.125	0.117	0.185	0.217	0.328	0.467	0.469	0.11	0.104	0.349	0.337	0.447	0.173	0.129	0.259	0.297	0.338	0.423	0.437	0.146	0.109	0.356	0.246	0.328	0.364	0.135	0.128	0.116	0.262	0.252	0.376	0.191
	2 days, 8:29:10	30.1	0.375	0.377	0.409	0.107	0.13	0.128	0.19	0.352	0.494	0.58	0.126	0.097	0.342	0.374	0.464	0.124	0.117	0.186	0.216	0.329	0.469	0.469	0.11	0.102	0.348	0.338	0.448	0.174	0.129	0.259	0.298	0.339	0.424	0.435	0.148	0.11	0.355	0.246	0.328	0.366	0.135	0.127	0.115	0.262	0.252	0.376	0.196
	2 days, 8:59:10	30.1	0.376	0.378	0.417	0.107	0.13	0.125	0.188	0.353	0.496	0.58	0.126	0.097	0.342	0.374	0.467	0.123	0.117	0.189	0.219	0.33	0.471	0.473	0.109	0.104	0.348	0.34	0.45	0.175	0.129	0.258	0.3	0.339	0.428	0.443	0.143	0.109	0.354	0.248	0.329	0.369	0.135	0.126	0.111	0.261	0.254	0.379	0.2
	2 days, 9:29:10	30.2	0.381	0.383	0.429	0.107	0.129	0.125	0.188	0.357	0.502	0.587	0.126	0.097	0.346	0.379	0.472	0.119	0.118	0.191	0.213	0.335	0.479	0.478	0.108	0.102	0.352	0.343	0.451	0.175	0.129	0.26	0.306	0.342	0.432	0.446	0.14	0.11	0.358	0.249	0.33	0.372	0.135	0.126	0.115	0.262	0.256	0.382	0.204
	2 days, 9:59:10	30.1	0.382	0.385	0.437	0.107	0.129	0.126	0.19	0.357	0.503	0.59	0.125	0.097	0.346	0.381	0.474	0.118	0.118	0.195	0.221	0.336	0.482	0.483	0.108	0.101	0.352	0.343	0.456	0.177	0.129	0.259	0.305	0.342	0.433	0.448	0.138	0.111	0.358	0.249	0.331	0.374	0.135	0.124	0.125	0.26	0.256	0.381	0.208
	2 days, 10:29:10	30.1	0.384	0.387	0.447	0.107	0.129	0.125	0.188	0.359	0.506	0.594	0.124	0.097	0.348	0.383	0.477	0.118	0.117	0.188	0.216	0.338	0.486	0.486	0.107	0.101	0.353	0.345	0.458	0.178	0.13	0.257	0.303	0.344	0.436	0.446	0.136	0.114	0.36	0.25	0.332	0.378	0.135	0.128	0.11	0.259	0.257	0.382	0.213
	2 days, 10:59:10	30.1	0.383	0.387	0.456	0.107	0.129	0.124	0.192	0.358	0.504	0.592	0.124	0.097	0.346	0.382	0.477	0.118	0.118	0.191	0.221	0.337	0.485	0.484	0.107	0.103	0.351	0.345	0.458	0.178	0.13	0.258	0.303	0.342	0.436	0.446	0.135	0.114	0.356	0.251	0.333	0.38	0.135	0.126	0.112	0.258	0.258	0.381	0.218
	2 days, 11:29:10	30.1	0.383	0.388	0.462	0.107	0.129	0.125	0.191	0.358	0.506	0.592	0.123	0.097	0.345	0.381	0.48	0.117	0.118	0.188	0.213	0.337	0.486	0.482	0.106	0.103	0.35	0.344	0.456	0.178	0.13	0.261	0.303	0.342	0.435	0.446	0.137	0.114	0.356	0.251	0.333	0.382	0.135	0.125	0.148	0.257	0.258	0.381	0.222
	2 days, 11:59:10	30.1	0.384	0.39	0.469	0.108	0.129	0.127	0.189	0.359	0.509	0.593	0.122	0.097	0.346	0.384	0.483	0.122	0.118	0.189	0.228	0.339	0.49	0.484	0.106	0.104	0.351	0.346	0.456	0.178	0.131	0.26	0.303	0.343	0.438	0.447	0.137	0.114	0.357	0.252	0.334	0.385	0.135	0.128	0.111	0.257	0.259	0.383	0.225
	2 days, 12:29:10	30.1	0.381	0.389	0.478	0.108	0.129	0.123	0.19	0.356	0.507	0.59	0.121	0.097	0.343	0.381	0.484	0.124	0.118	0.192	0.227	0.336	0.486	0.484	0.106	0.105	0.347	0.344	0.457	0.179	0.131	0.26	0.302	0.339	0.434	0.447	0.136	0.115	0.352	0.252	0.334	0.386	0.135	0.125	0.109	0.255	0.258	0.383	0.227
	2 days, 12:59:10	30.1	0.384	0.392	0.485	0.108	0.129	0.125	0.189	0.359	0.511	0.595	0.121	0.097	0.345	0.383	0.487	0.123	0.118	0.19	0.21	0.339	0.491	0.488	0.105	0.107	0.349	0.345	0.459	0.179	0.131	0.258	0.304	0.342	0.436	0.445	0.135	0.115	0.354	0.252	0.334	0.388	0.135	0.127	0.127	0.255	0.258	0.382	0.23
	2 days, 13:29:10	30.1	0.384	0.393	0.489	0.108	0.129	0.124	0.185	0.36	0.514	0.599	0.121	0.097	0.346	0.385	0.491	0.127	0.118	0.195	0.223	0.34	0.496	0.49	0.104	0.107	0.35	0.346	0.46	0.179	0.131	0.259	0.304	0.342	0.439	0.445	0.131	0.115	0.355	0.253	0.335	0.391	0.135	0.126	0.113	0.255	0.26	0.382	0.233
	2 days, 13:59:10	30.1	0.381	0.393	0.493	0.108	0.129	0.126	0.185	0.357	0.512	0.598	0.12	0.097	0.344	0.383	0.491	0.127	0.118	0.192	0.22	0.338	0.493	0.493	0.104	0.107	0.347	0.346	0.462	0.179	0.131	0.26	0.302	0.34	0.439	0.444	0.123	0.115	0.352	0.253	0.335	0.393	0.135	0.127	0.115	0.254	0.26	0.382	0.235
	2 days, 14:29:10	30.1	0.383	0.395	0.499	0.108	0.129	0.127	0.186	0.358	0.515	0.601	0.119	0.097	0.346	0.385	0.493	0.126	0.118	0.191	0.217	0.34	0.496	0.494	0.104	0.101	0.348	0.347	0.464	0.18	0.131	0.26	0.302	0.341	0.441	0.447	0.125	0.115	0.353	0.254	0.336	0.395	0.134	0.126	0.183	0.254	0.261	0.384	0.237
	2 days, 14:59:10	30.1	0.384	0.397	0.501	0.108	0.129	0.123	0.188	0.357	0.517	0.603	0.119	0.097	0.346	0.387	0.495	0.125	0.118	0.187	0.207	0.341	0.499	0.491	0.104	0.103	0.349	0.347	0.464	0.181	0.131	0.26	0.31	0.341	0.447	0.449	0.124	0.115	0.354	0.254	0.336	0.396	0.134	0.126	0.113	0.254	0.261	0.382	0.239
	2 days, 15:29:10	30.1	0.385	0.399	0.504	0.108	0.129	0.126	0.187	0.356	0.521	0.607	0.119	0.097	0.348	0.389	0.5	0.129	0.118	0.188	0.212	0.343	0.504	0.496	0.103	0.101	0.35	0.35	0.467	0.179	0.131	0.257	0.306	0.343	0.455	0.454	0.125	0.115	0.354	0.256	0.338	0.4	0.135	0.125	0.115	0.253	0.264	0.386	0.242
	2 days, 15:59:10	30.1	0.386	0.401	0.509	0.108	0.129	0.126	0.19	0.355	0.525	0.61	0.118	0.097	0.35	0.392	0.5	0.13	0.118	0.189	0.206	0.344	0.508	0.498	0.102	0.1	0.351	0.351	0.469	0.181	0.131	0.258	0.307	0.344	0.456	0.456	0.128	0.115	0.356	0.256	0.339	0.401	0.134	0.125	0.112	0.253	0.263	0.385	0.244
	2 days, 16:29:10	30.1	0.383	0.4	0.511	0.108	0.129	0.127	0.186	0.35	0.523	0.608	0.117	0.096	0.348	0.39	0.502	0.128	0.118	0.193	0.213	0.342	0.505	0.496	0.103	0.1	0.349	0.351	0.47	0.184	0.131	0.259	0.309	0.343	0.457	0.459	0.122	0.115	0.353	0.256	0.339	0.403	0.134	0.131	0.115	0.251	0.264	0.384	0.246
	2 days, 16:59:10	30.1	0.382	0.401	0.515	0.108	0.129	0.126	0.19	0.348	0.523	0.608	0.117	0.097	0.347	0.389	0.502	0.13	0.118	0.195	0.203	0.342	0.504	0.5	0.103	0.101	0.348	0.35	0.47	0.184	0.131	0.255	0.311	0.342	0.454	0.462	0.116	0.115	0.352	0.256	0.339	0.405	0.134	0.124	0.112	0.251	0.264	0.385	0.248
	2 days, 17:29:10	30.1	0.378	0.4	0.516	0.108	0.129	0.123	0.187	0.343	0.521	0.607	0.117	0.096	0.345	0.387	0.503	0.126	0.118	0.192	0.208	0.34	0.502	0.501	0.103	0.101	0.345	0.349	0.472	0.185	0.131	0.254	0.305	0.34	0.452	0.457	0.115	0.115	0.349	0.257	0.34	0.407	0.134	0.125	0.12	0.25	0.264	0.386	0.25
	2 days, 17:59:10	30.1	0.38	0.403	0.523	0.108	0.129	0.127	0.188	0.343	0.527	0.612	0.117	0.096	0.347	0.391	0.508	0.128	0.118	0.191	0.204	0.342	0.506	0.513	0.104	0.102	0.347	0.351	0.471	0.184	0.131	0.26	0.311	0.342	0.456	0.457	0.114	0.116	0.352	0.258	0.341	0.409	0.134	0.127	0.233	0.251	0.266	0.387	0.252
	2 days, 18:29:10	30.1	0.376	0.402	0.525	0.109	0.129	0.123	0.193	0.338	0.524	0.61	0.116	0.096	0.345	0.388	0.507	0.13	0.118	0.189	0.215	0.34	0.502	0.517	0.102	0.103	0.345	0.349	0.473	0.184	0.131	0.258	0.309	0.34	0.457	0.451	0.113	0.115	0.349	0.258	0.341	0.411	0.134	0.125	0.114	0.25	0.266	0.388	0.254
	2 days, 18:59:10	30.1	0.376	0.403	0.528	0.109	0.129	0.126	0.192	0.335	0.526	0.612	0.116	0.096	0.345	0.39	0.509	0.131	0.118	0.189	0.218	0.341	0.505	0.521	0.102	0.101	0.345	0.349	0.471	0.185	0.131	0.259	0.308	0.341	0.453	0.448	0.111	0.117	0.349	0.257	0.341	0.412	0.134	0.129	0.113	0.251	0.265	0.386	0.257
	2 days, 19:29:10	30	0.374	0.404	0.532	0.109	0.129	0.125	0.192	0.332	0.526	0.613	0.116	0.096	0.345	0.389	0.509	0.127	0.118	0.19	0.214	0.34	0.506	0.521	0.102	0.105	0.345	0.348	0.473	0.185	0.131	0.259	0.309	0.341	0.456	0.445	0.111	0.116	0.349	0.256	0.34	0.412	0.134	0.126	0.111	0.251	0.264	0.384	0.259
	2 days, 19:59:10	30.1	0.372	0.404	0.536	0.109	0.129	0.123	0.19	0.328	0.528	0.612	0.115	0.096	0.345	0.39	0.512	0.124	0.118	0.196	0.212	0.34	0.506	0.522	0.102	0.105	0.344	0.348	0.476	0.185	0.131	0.26	0.308	0.34	0.457	0.446	0.109	0.116	0.348	0.257	0.341	0.414	0.134	0.125	0.153	0.251	0.266	0.385	0.261
	2 days, 20:29:10	30.1	0.374	0.408	0.543	0.109	0.129	0.122	0.193	0.328	0.534	0.619	0.115	0.096	0.347	0.395	0.517	0.13	0.118	0.189	0.215	0.344	0.513	0.53	0.102	0.107	0.347	0.351	0.478	0.186	0.131	0.258	0.302	0.343	0.464	0.449	0.107	0.116	0.352	0.259	0.342	0.417	0.134	0.127	0.116	0.252	0.268	0.387	0.263
	2 days, 20:59:10	30.1	0.37	0.406	0.544	0.109	0.129	0.124	0.194	0.321	0.532	0.616	0.114	0.096	0.345	0.392	0.516	0.13	0.118	0.19	0.219	0.342	0.507	0.524	0.102	0.107	0.345	0.35	0.477	0.187	0.131	0.261	0.303	0.341	0.457	0.453	0.107	0.117	0.349	0.259	0.342	0.419	0.134	0.127	0.119	0.252	0.268	0.387	0.265
	2 days, 21:29:10	30.1	0.367	0.407	0.547	0.109	0.129	0.124	0.196	0.317	0.532	0.618	0.114	0.096	0.344	0.392	0.519	0.133	0.118	0.189	0.205	0.342	0.507	0.525	0.102	0.108	0.344	0.35	0.48	0.187	0.131	0.26	0.302	0.34	0.458	0.463	0.107	0.116	0.348	0.26	0.343	0.421	0.134	0.125	0.112	0.252	0.27	0.388	0.268
	2 days, 21:59:10	30.1	0.366	0.408	0.552	0.109	0.129	0.125	0.198	0.313	0.534	0.621	0.114	0.096	0.344	0.393	0.52	0.133	0.118	0.189	0.206	0.342	0.507	0.523	0.102	0.108	0.345	0.35	0.479	0.188	0.131	0.26	0.303	0.341	0.456	0.455	0.107	0.117	0.349	0.259	0.343	0.421	0.134	0.131	0.112	0.253	0.268	0.385	0.27
	2 days, 22:29:10	30.1	0.364	0.409	0.555	0.109	0.129	0.125	0.198	0.308	0.535	0.621	0.114	0.096	0.345	0.393	0.523	0.131	0.118	0.189	0.22	0.342	0.507	0.525	0.102	0.108	0.345	0.35	0.48	0.188	0.132	0.259	0.299	0.341	0.457	0.458	0.106	0.117	0.349	0.26	0.343	0.423	0.134	0.128	0.113	0.254	0.27	0.386	0.273
	2 days, 22:59:10	30.1	0.361	0.41	0.557	0.109	0.129	0.125	0.198	0.302	0.536	0.624	0.113	0.096	0.345	0.394	0.525	0.128	0.118	0.186	0.201	0.342	0.508	0.52	0.102	0.107	0.345	0.35	0.48	0.189	0.131	0.259	0.298	0.341	0.457	0.456	0.106	0.116	0.349	0.259	0.343	0.423	0.134	0.127	0.224	0.254	0.27	0.384	0.275
	2 days, 23:29:10	30.1	0.359	0.41	0.559	0.109	0.129	0.127	0.197	0.297	0.537	0.624	0.113	0.096	0.344	0.394	0.526	0.133	0.118	0.187	0.223	0.342	0.508	0.52	0.102	0.107	0.345	0.35	0.48	0.189	0.131	0.259	0.309	0.34	0.457	0.455	0.106	0.116	0.349	0.258	0.343	0.423	0.134	0.128	0.148	0.255	0.269	0.382	0.277
	2 days, 23:59:10	30.1	0.357	0.412	0.561	0.11	0.129	0.122	0.196	0.291	0.539	0.626	0.112	0.096	0.345	0.395	0.529	0.134	0.118	0.19	0.213	0.343	0.508	0.526	0.102	0.107	0.345	0.351	0.482	0.189	0.131	0.261	0.309	0.341	0.46	0.457	0.105	0.117	0.35	0.261	0.344	0.425	0.134	0.128	0.113	0.256	0.271	0.385	0.279
	3 days, 0:29:10	30.1	0.353	0.413	0.563	0.11	0.129	0.125	0.197	0.283	0.539	0.627	0.111	0.096	0.345	0.395	0.531	0.134	0.118	0.189	0.223	0.343	0.507	0.533	0.101	0.107	0.344	0.352	0.485	0.189	0.131	0.26	0.305	0.34	0.458	0.464	0.105	0.117	0.349	0.262	0.345	0.427	0.134	0.127	0.111	0.256	0.273	0.387	0.281
Results
		1	2	3	4	5	6	7	8	9	10	11	12
	A	0.288	0.295	0.736	0.056	0.129	0.269	0.595	0.298	0.375	0.884	0.074	0.021	Max V [600]
		0.997	0.987	0.991	0.896	0.744	0.572	0.502	0.985	0.963	0.996	1	0.798	R-Squared [600]
		04:59:10	04:29:10	2 days, 5:29:10	02:29:10	02:29:10	1 day, 7:29:10	1 day, 3:29:10	04:59:10	06:29:10	21:29:10	18:29:10	01:29:10	t at Max V [600]
		02:59:02	02:49:49	2 days, 0:43:00	01:21:37	02:09:32	1 day, 5:09:46	1 day, 3:32:11	03:23:24	04:23:37	17:51:51	14:06:22	00:30:07	Lagtime [600]
	B	0.304	0.366	0.68	-0.161	0.109	0.65	0.616	0.317	0.359	0.952	-0.131	-0.073	Max V [600]
		0.99	0.998	0.975	0.81	0.783	0.756	0.817	0.984	0.988	0.985	0.989	0.96	R-Squared [600]
		04:59:10	04:29:10	11:29:10	17:59:10	02:59:10	22:29:10	1 day, 15:29:10	04:59:10	05:59:10	20:59:10	1 day, 15:59:10	08:59:10	t at Max V [600]
		03:31:36	03:14:08	09:44:37	18:14:47	02:17:17	21:26:00	1 day, 15:21:54	03:24:39	04:18:59	18:18:06	1 day, 20:54:36	08:55:20	Lagtime [600]
	C	0.351	0.311	0.714	0.158	0.19	1.535	1.77	0.321	0.349	0.764	-0.117	0.067	Max V [600]
		0.984	0.952	0.971	0.85	0.858	0.762	0.748	0.989	0.976	0.986	0.876	0.911	R-Squared [600]
		04:59:10	04:29:10	11:29:10	22:59:10	01:29:10	18:29:10	1 day, 6:29:10	04:59:10	06:29:10	19:59:10	2 days, 16:59:10	09:29:10	t at Max V [600]
		03:17:34	02:55:47	09:43:04	20:23:10	00:41:59	17:35:17	1 day, 5:56:48	03:28:57	04:21:49	17:03:32	2 days, 18:37:03	09:34:52	Lagtime [600]
	D	0.886	0.444	0.351	0.315	0.172	0.199	-1.076	0.418	0.3	0.363	0.261	0.144	Max V [600]
		0.908	0.923	0.985	1	0.903	0.569	0.493	0.93	0.983	0.998	0.845	0.759	R-Squared [600]
		04:29:10	04:29:10	08:29:10	1 day, 4:59:10	03:29:10	19:29:10	1 day, 21:59:10	04:59:10	05:59:10	12:29:10	01:29:10	01:29:10	t at Max V [600]
		03:25:12	03:21:07	05:39:39	23:51:44	03:24:44	17:17:06	1 day, 22:51:46	03:29:52	04:08:06	08:35:20	00:45:56	00:31:24	Lagtime [600]
	E	0.969	0.528	0.417	0.372	0.41	0.871	0.649	0.45	0.341	0.331	0.214	-0.147	Max V [600]
		0.849	0.905	0.989	1	0.977	0.78	0.508	0.931	0.952	0.999	0.741	0.858	R-Squared [600]
		04:29:10	04:29:10	08:29:10	1 day, 5:59:10	02:59:10	06:59:10	1 day, 16:29:10	04:29:10	05:59:10	11:59:10	01:29:10	02:29:10	t at Max V [600]
		03:27:24	03:12:25	05:48:46	1 day, 0:53:15	02:26:55	06:18:29	1 day, 15:24:12	03:28:19	04:13:28	08:21:28	00:53:56	04:05:46	Lagtime [600]
	F	0.955	0.471	0.416	0.397	0.276	0.844	0.592	0.426	0.344	0.34	0.362	0.148	Max V [600]
		0.896	0.876	0.98	0.999	0.917	0.751	0.546	0.934	0.956	0.997	0.943	0.647	R-Squared [600]
		04:29:10	04:29:10	08:59:10	1 day, 6:29:10	02:29:10	15:59:10	2 days, 18:29:10	04:59:10	05:59:10	12:59:10	01:29:10	01:29:10	t at Max V [600]
		03:30:52	03:16:54	05:41:06	1 day, 0:56:39	02:12:40	14:55:04	2 days, 17:21:24	03:26:58	04:16:09	08:39:57	00:36:58	?????	Lagtime [600]
	G	0.004	0.003	0.137	0.019	0.037	0.062	0.132	0.012	0.008	-0.004	0.004	-0.009	Max V [600]
		0.813	0.521	0.711	0.994	0.958	0.993	0.666	0.953	0.787	0.945	0.75	0.763	R-Squared [600]
		01:29:10	01:29:10	05:29:10	01:29:10	01:29:10	01:29:10	2 days, 4:29:10	02:59:10	2 days, 3:29:10	1 day, 12:29:10	01:29:10	01:29:10	t at Max V [600]
		?????	?????	04:26:24	00:30:13	?????	?????	2 days, 0:21:25	00:54:10	1 day, 23:52:39	1 day, 16:56:26	?????	?????	Lagtime [600]
	H	0.003	0.004	-0.02	0.081	0.034	0.061	-0.122	-0.01	0.009	0.006	-0.006	-0.006	Max V [600]
		0.81	0.797	0.975	0.719	0.983	0.992	0.891	0.947	0.929	0.921	0.688	0.835	R-Squared [600]
		01:29:10	01:29:10	2 days, 9:59:10	01:29:10	01:29:10	01:29:10	1 day, 21:29:10	02:29:10	2 days, 3:29:10	03:59:10	1 day, 15:29:10	1 day, 4:29:10	t at Max V [600]
		?????	?????	2 days, 16:23:34	?????	?????	?????	2 days, 1:43:45	01:39:31	1 day, 23:52:15	02:46:32	1 day, 19:00:56	1 day, 8:59:10	Lagtime [600]
[truncated: 49 more columns]
